# Supplementary material for: 1-Methyl-2-[(E)-2,4,5-trimeth­oxy­styr­yl]pyridinium 4-meth­oxy­benzene­sulfonate monohydrate
Source: Acta Crystallogr Sect E Struct Rep Online. 2011 Mar 12;67(Pt 4):o867–8. doi: 10.1107/S1600536811008610 (PMC3100012; doi:10.1107/S1600536811008610)
Supplement: Supplementary file 2 [file e-67-0o867-Isup2.hkl]

# 
# h,k,l, Fc-squared, Fo-squared, sigma(Fo-squared) and status flag 
# 
data_I
_shelx_title ' cm11bm in P-1 (100K)' 
_shelx_refln_list_code          4 
_shelx_F_calc_maximum      245.53 
_exptl_crystal_F_000       520.00 
_reflns_d_resolution_high  0.7696 
 
loop_ 
 _symmetry_equiv_pos_as_xyz 
 'x, y, z' 
 '-x, -y, -z' 
 
_cell_length_a     6.8463 
_cell_length_b    10.8855 
_cell_length_c    15.8137 
_cell_angle_alpha  83.950 
_cell_angle_beta   81.355 
_cell_angle_gamma  81.140 
 
_shelx_F_squared_multiplier     1.000 
 
loop_ 
 _refln_index_h 
 _refln_index_k 
 _refln_index_l 
 _refln_F_squared_calc 
 _refln_F_squared_meas 
 _refln_F_squared_sigma 
 _refln_observed_status 
   1   0   0      113.07       93.26      3.18 o 
   2   0   0     5752.59     5682.34    371.09 o 
   3   0   0       18.69       22.92      2.20 o 
   4   0   0     2371.18     2283.54     62.02 o 
   5   0   0       84.76       86.82      4.18 o 
   6   0   0       29.16       37.15      5.33 o 
   7   0   0       45.70       43.70      4.88 o 
  -8   1   0       32.26       37.97      7.50 o 
  -7   1   0      164.08      152.41     12.13 o 
  -6   1   0       39.97      104.14      8.60 o 
  -5   1   0      923.26      862.01     24.70 o 
  -4   1   0     1184.72     1200.36     33.27 o 
  -3   1   0       25.60       32.80      1.16 o 
  -2   1   0      154.50      141.20      4.30 o 
  -1   1   0        1.69        3.98      0.45 o 
   0   1   0      846.12     1048.02     18.32 o 
   1   1   0     1072.91     1041.29     26.76 o 
   2   1   0     7549.67     7368.36    200.24 o 
   3   1   0      569.27      552.84     15.84 o 
   4   1   0     2150.45     2102.20     69.09 o 
   5   1   0        0.12        0.26      1.47 o 
   6   1   0        5.98        4.00      5.69 o 
   7   1   0        8.92        9.28      2.99 o 
   8   1   0       79.45       72.30      8.52 o 
  -7   2   0       62.54       59.32      7.86 o 
  -6   2   0       42.27       40.10      4.41 o 
  -5   2   0       17.56       21.09      1.58 o 
  -4   2   0      335.31      290.06      7.43 o 
  -3   2   0      187.69      183.04      4.03 o 
  -2   2   0      125.27      135.02      3.01 o 
  -1   2   0      230.32      214.22      4.56 o 
   0   2   0     4293.87     5298.02     91.70 o 
   1   2   0     1795.69     1675.97     28.59 o 
   2   2   0    12438.02    11912.67    222.91 o 
   3   2   0      383.84      354.13      9.36 o 
   4   2   0       85.67       77.15      4.50 o 
   5   2   0      232.45      215.49     12.80 o 
   6   2   0       67.59       75.18      5.42 o 
   7   2   0      274.55      268.68     12.15 o 
   8   2   0       55.44       62.60      8.71 o 
  -6   3   0       17.76       16.02      3.32 o 
  -5   3   0      737.16      703.70     17.34 o 
  -4   3   0       26.34       23.05      1.29 o 
  -3   3   0      223.12      251.38      4.94 o 
  -2   3   0      564.64      509.19      9.16 o 
  -1   3   0     2883.54     3305.28     55.23 o 
   0   3   0     2175.69     2404.12     41.30 o 
   1   3   0     1023.88     1049.09     17.55 o 
   2   3   0     2856.15     2622.90     49.40 o 
   3   3   0        1.40        6.39      0.74 o 
   4   3   0     1782.64     1798.77     42.34 o 
   5   3   0        9.59       10.64      1.07 o 
   6   3   0      317.21      307.19     12.90 o 
   7   3   0      138.87      151.13     18.10 o 
   8   3   0      167.05      189.54     14.42 o 
  -7   4   0      147.02      136.90      9.61 o 
  -6   4   0       10.41       12.65      2.64 o 
  -5   4   0        0.45        4.14      1.50 o 
  -4   4   0       33.19       38.06      1.78 o 
  -3   4   0      614.33      621.72     16.47 o 
  -2   4   0      597.32      701.57     15.80 o 
  -1   4   0      603.90      629.25     12.15 o 
   0   4   0       89.38       97.48      2.54 o 
   1   4   0      486.83      476.96      7.43 o 
   2   4   0        0.79       -0.17      0.39 o 
   3   4   0       58.77       47.95      1.69 o 
   4   4   0      305.28      300.55      7.71 o 
   5   4   0       90.60       91.16      3.24 o 
   6   4   0       10.47        8.02      1.70 o 
   7   4   0       28.02       30.62      4.26 o 
   8   4   0        0.71       -2.24      3.22 o 
  -7   5   0      240.65      147.83     12.16 o 
  -6   5   0      865.09      816.51     27.60 o 
  -5   5   0       10.05       15.69      2.21 o 
  -4   5   0      545.32      530.82     13.92 o 
  -3   5   0      599.50      657.53     13.22 o 
  -2   5   0     1798.32     1979.64     42.12 o 
  -1   5   0      210.71      266.02      6.93 o 
   0   5   0      554.54      694.39     12.75 o 
   1   5   0       23.06       31.83      1.20 o 
   2   5   0      558.08      514.71      8.80 o 
   3   5   0        8.47       10.90      0.83 o 
   4   5   0       13.13       13.20      1.28 o 
   5   5   0       29.35       21.68      1.81 o 
   6   5   0        7.72        5.77      2.38 o 
   7   5   0       34.01       29.03      4.25 o 
   8   5   0       79.75       94.31     10.18 o 
  -7   6   0        0.25        2.84      2.63 o 
  -6   6   0        1.88        8.78      2.51 o 
  -5   6   0       15.99       18.29      2.51 o 
  -4   6   0      377.56      360.48     11.40 o 
  -3   6   0     3274.77     3314.15     78.65 o 
  -2   6   0       70.52       78.64      2.77 o 
  -1   6   0      756.21      819.44     15.98 o 
   0   6   0      163.53      249.15      5.31 o 
   1   6   0     2886.70     3159.35     49.54 o 
   2   6   0        7.22       10.61      0.70 o 
   3   6   0      663.30      631.51     11.30 o 
   4   6   0       35.25       37.11      2.29 o 
   5   6   0      118.12      112.67      4.60 o 
   6   6   0        1.57        3.24      1.73 o 
   7   6   0       34.71       33.57      4.46 o 
   8   6   0       45.33       52.34      8.61 o 
  -6   7   0      145.53      137.00      7.58 o 
  -5   7   0       12.20        9.18      2.74 o 
  -4   7   0        5.74        5.28      2.03 o 
  -3   7   0     2314.80     2282.13     61.07 o 
  -2   7   0      398.05      427.78     11.36 o 
  -1   7   0        9.03        4.74      1.10 o 
   0   7   0        0.03        2.33      0.86 o 
   1   7   0      148.15      169.67      3.86 o 
   2   7   0       57.03       44.40      1.67 o 
   3   7   0      476.21      454.38      9.64 o 
   4   7   0      240.65      244.89      7.26 o 
   5   7   0        0.85        0.66      1.52 o 
   6   7   0        0.35        0.73      1.84 o 
   7   7   0        8.83       10.64      3.04 o 
   8   7   0        8.95       14.22      3.78 o 
  -6   8   0        5.88        3.83      2.90 o 
  -5   8   0       26.10       27.57      4.04 o 
  -4   8   0       47.58       50.02      4.00 o 
  -3   8   0      240.92      243.80     10.75 o 
  -2   8   0      102.47       97.39      4.55 o 
  -1   8   0      158.06      161.98      5.52 o 
   0   8   0      251.53      266.76      7.25 o 
   1   8   0        7.50       10.29      1.17 o 
   2   8   0       22.16       23.81      1.44 o 
   3   8   0       27.50       33.81      2.14 o 
   4   8   0      311.60      303.48      8.77 o 
   5   8   0      116.14      102.77      5.06 o 
   6   8   0        0.05       -0.37      1.65 o 
   7   8   0       86.37       89.99      7.27 o 
  -5   9   0      129.24      121.61      7.83 o 
  -4   9   0       95.80      106.08      7.11 o 
  -3   9   0      724.82      689.86     24.93 o 
  -2   9   0       73.05       75.99      5.31 o 
  -1   9   0      104.40      114.70      5.10 o 
   0   9   0       20.49       25.40      2.41 o 
   1   9   0      317.97      314.90      9.89 o 
   2   9   0       99.74       94.35      4.39 o 
   3   9   0      526.01      497.96     11.52 o 
   4   9   0       60.62      156.86     14.64 o 
   5   9   0      139.42      137.38      6.08 o 
   6   9   0      153.54      163.84     10.33 o 
   7   9   0       34.73       50.11     11.27 o 
  -5  10   0        5.59        8.80      3.45 o 
  -4  10   0      698.54      700.32     25.98 o 
  -3  10   0        4.35        4.94      2.71 o 
  -2  10   0      189.72      191.46      7.48 o 
  -1  10   0      134.59      136.08      5.85 o 
   0  10   0       98.52       91.20      5.04 o 
   1  10   0        7.99       10.53      2.00 o 
   2  10   0       10.79       12.16      1.51 o 
   3  10   0      207.08      217.89     10.48 o 
   4  10   0      721.41      696.91     19.85 o 
   5  10   0        2.26        0.42      1.89 o 
   6  10   0      202.65      249.13     15.48 o 
   7  10   0       16.21       13.15      4.06 o 
  -4  11   0        1.88        6.49      3.17 o 
  -3  11   0      239.22      207.40     11.04 o 
  -2  11   0       10.93       18.43      2.76 o 
  -1  11   0      181.29      185.40      8.24 o 
   0  11   0        3.55        4.89      2.17 o 
   1  11   0       51.79       60.64      4.84 o 
   2  11   0      340.62      345.63     10.61 o 
   3  11   0        1.84        4.88      1.86 o 
   4  11   0       77.48       98.86     11.01 o 
   5  11   0       20.91       26.13      3.68 o 
   6  11   0       18.34       14.99      3.38 o 
  -3  12   0      194.69      212.25     11.47 o 
  -2  12   0       33.19       40.70      4.53 o 
  -1  12   0        0.02        2.19      2.56 o 
   0  12   0        3.51        4.25      2.95 o 
   1  12   0       52.19       60.45      4.34 o 
   2  12   0        1.52        4.90      1.65 o 
   3  12   0       51.63       68.24      6.14 o 
   4  12   0      774.37      774.31     51.00 o 
   5  12   0      541.23      513.37     53.00 o 
  -2  13   0       73.92       63.87      7.73 o 
  -1  13   0      373.95      397.57     17.53 o 
   0  13   0      392.04      383.32     16.70 o 
   1  13   0       40.85       54.53      4.29 o 
   2  13   0      124.13      131.45      6.08 o 
   3  13   0       16.11       30.07      7.34 o 
   4  13   0       10.12       16.98      5.05 o 
   1  14   0       38.34       30.64      3.61 o 
   2  14   0        0.13        3.43      1.99 o 
  -4 -13   1       26.80       24.91      5.24 o 
  -3 -13   1        0.63        9.38      9.01 o 
  -2 -13   1       13.21       12.48      2.36 o 
  -1 -13   1       37.93       40.42      3.92 o 
   0 -13   1       84.83      100.05      5.72 o 
   1 -13   1      130.17      122.16      7.92 o 
   2 -13   1       61.81       75.61     27.21 o 
  -5 -12   1        0.74        6.95      3.86 o 
  -4 -12   1       67.21       69.64     12.89 o 
  -3 -12   1      358.28      362.62     16.95 o 
  -2 -12   1       37.08       34.60      3.65 o 
  -1 -12   1       28.77       39.20      3.75 o 
   0 -12   1      208.59      198.15     10.02 o 
   1 -12   1       33.20       47.15      5.27 o 
   2 -12   1      355.46      333.50     15.42 o 
   3 -12   1      313.64      327.29     15.09 o 
  -6 -11   1        0.06        4.49      3.82 o 
  -5 -11   1        0.18        1.80      3.31 o 
  -4 -11   1       44.78       52.53      6.09 o 
  -3 -11   1      422.24      418.40     15.08 o 
  -2 -11   1     1733.81     1766.21     50.83 o 
  -1 -11   1       47.75       43.69      4.96 o 
   0 -11   1      315.54      345.21     14.75 o 
   1 -11   1      144.70      145.59     11.95 o 
   2 -11   1      192.21      200.49      8.00 o 
   3 -11   1       70.05       86.42      9.99 o 
   4 -11   1       51.71       61.19      6.57 o 
  -6 -10   1      486.61      460.40     16.42 o 
  -5 -10   1        0.10        1.00      2.22 o 
  -4 -10   1      382.22      395.71     16.72 o 
  -3 -10   1      284.69      299.91      9.53 o 
  -2 -10   1      196.37      204.90      6.37 o 
  -1 -10   1       97.21       97.12      4.84 o 
   0 -10   1     1373.61     1397.16     50.03 o 
   1 -10   1       18.94       22.56      2.98 o 
   2 -10   1       89.63       89.67      4.82 o 
   3 -10   1      164.60      155.82      8.91 o 
   4 -10   1        4.15        5.87      2.88 o 
   5 -10   1       46.34       39.05      5.49 o 
  -7  -9   1        8.21        7.01      3.03 o 
  -6  -9   1      131.62      135.14      7.10 o 
  -5  -9   1      207.69      199.08      7.58 o 
  -4  -9   1      603.75      643.36     18.35 o 
  -3  -9   1        0.05       -0.02      1.26 o 
  -2  -9   1     3104.76     3096.00     61.48 o 
  -1  -9   1      100.32      106.78      4.16 o 
   0  -9   1       56.95       59.04      3.55 o 
   1  -9   1        9.78       11.19      2.53 o 
   2  -9   1      181.52      177.60      6.86 o 
   3  -9   1      228.41      228.38     10.77 o 
   4  -9   1       88.99       85.87      7.32 o 
   5  -9   1       14.08       15.62      3.67 o 
  -7  -8   1      116.66      125.30      6.72 o 
  -6  -8   1      112.29      105.82      6.46 o 
  -5  -8   1       13.65       15.40      2.46 o 
  -4  -8   1       37.43       39.85      2.89 o 
  -3  -8   1      279.10      277.18      6.98 o 
  -2  -8   1       43.39       47.39      3.55 o 
  -1  -8   1      317.46      315.56      6.99 o 
   0  -8   1      857.22      977.46     19.25 o 
   1  -8   1      357.81      355.30     10.35 o 
   2  -8   1      203.88      207.01      7.30 o 
   3  -8   1       12.46       14.51      3.13 o 
   4  -8   1       16.54       22.05      3.45 o 
   5  -8   1       60.76       56.08      5.46 o 
   6  -8   1      116.24      105.53      7.15 o 
  -8  -7   1        0.49       -0.50      2.73 o 
  -7  -7   1       26.67       23.03      3.22 o 
  -6  -7   1       21.71       23.19      2.99 o 
  -5  -7   1      177.88      176.25      7.31 o 
  -4  -7   1      171.63      161.02      5.46 o 
  -3  -7   1     1029.87      950.87     20.10 o 
  -2  -7   1     1004.09     1026.94     17.34 o 
  -1  -7   1       29.71       24.36      1.30 o 
   0  -7   1       21.51       23.11      1.59 o 
   1  -7   1       70.63       96.22      3.26 o 
   2  -7   1      774.60      750.83     20.34 o 
   3  -7   1      292.77      314.11     12.45 o 
   4  -7   1       38.37       42.82      3.53 o 
   5  -7   1      199.34      189.75      9.08 o 
   6  -7   1        9.75        9.73      2.96 o 
  -8  -6   1       39.16       49.96      8.41 o 
  -7  -6   1       56.49       58.46      4.38 o 
  -6  -6   1       11.80       10.94      2.18 o 
  -5  -6   1        6.33        3.28      1.64 o 
  -4  -6   1       73.57       67.69      3.31 o 
  -3  -6   1      440.63      406.69      7.62 o 
  -2  -6   1     1455.67     1424.07     21.46 o 
  -1  -6   1     1227.76     1281.14     20.79 o 
   0  -6   1       37.30       29.37      1.68 o 
   1  -6   1        0.63        1.22      0.73 o 
   2  -6   1      465.29      441.36      9.33 o 
   3  -6   1      473.50      469.25     14.00 o 
   4  -6   1       16.84       22.80      2.53 o 
   5  -6   1       80.20       87.94      5.47 o 
   6  -6   1       16.01       20.95      3.00 o 
   7  -6   1        0.23        2.80      4.64 o 
  -8  -5   1        4.20        2.69      3.82 o 
  -7  -5   1       83.98       79.32      6.19 o 
  -6  -5   1        0.69        2.50      2.96 o 
  -5  -5   1      176.59      169.84      5.82 o 
  -4  -5   1       14.38       16.97      1.43 o 
  -3  -5   1      791.95      749.89     13.63 o 
  -2  -5   1      207.28      210.28      4.04 o 
  -1  -5   1      632.94      645.11     10.64 o 
   0  -5   1      700.36      903.41     17.26 o 
   1  -5   1     3276.50     3807.67     75.14 o 
   2  -5   1       45.90       39.59      1.55 o 
   3  -5   1      448.32      422.88      8.24 o 
   4  -5   1      207.05      201.88      7.03 o 
   5  -5   1     2004.69     1879.90     50.55 o 
   6  -5   1       16.04       17.70      2.93 o 
   7  -5   1       10.39        3.25      1.91 o 
  -8  -4   1      101.74      101.18     10.21 o 
  -7  -4   1      143.73      136.08      7.96 o 
  -6  -4   1      283.76      276.62      9.52 o 
  -5  -4   1      295.60      271.28      7.23 o 
  -4  -4   1      278.67      257.32      7.08 o 
  -3  -4   1       37.90       47.33      1.72 o 
  -2  -4   1      235.68      191.06      3.60 o 
  -1  -4   1      515.42      474.45      7.46 o 
   0  -4   1      347.19      400.29      8.03 o 
   1  -4   1     1536.30     1832.41     36.00 o 
   2  -4   1      271.35      273.71      5.85 o 
   3  -4   1       49.40       57.28      1.74 o 
   4  -4   1      291.58      285.30      6.42 o 
   5  -4   1       94.69       88.13      4.63 o 
   6  -4   1      538.93      505.17     20.45 o 
   7  -4   1       47.20       35.31      4.73 o 
  -8  -3   1        6.43        9.08      4.39 o 
  -7  -3   1       33.08       38.57      6.37 o 
  -6  -3   1       72.30       75.78      5.96 o 
  -5  -3   1       48.55       42.56      2.14 o 
  -4  -3   1      141.21      169.42      5.26 o 
  -3  -3   1      728.00      694.58     15.99 o 
  -2  -3   1       35.31       35.25      1.34 o 
  -1  -3   1        4.13        4.97      0.43 o 
   0  -3   1     4925.10     5903.61    114.98 o 
   1  -3   1      707.53      759.80     14.10 o 
   2  -3   1       16.86       18.05      0.83 o 
   3  -3   1        7.86        4.30      0.58 o 
   4  -3   1       12.71        9.95      1.09 o 
   5  -3   1      422.05      414.03     10.43 o 
   6  -3   1       45.01       38.97      4.22 o 
  -8  -2   1      187.57      183.73      9.95 o 
  -7  -2   1      234.94      221.44     10.65 o 
  -6  -2   1      135.69      129.70      7.15 o 
  -5  -2   1     1295.20     1280.50     43.48 o 
  -4  -2   1     1470.53     1508.86     41.79 o 
  -3  -2   1      105.72      121.77      3.80 o 
  -2  -2   1      488.68      504.87      9.78 o 
  -1  -2   1      878.98      770.77     14.24 o 
   0  -2   1     3529.65     4110.18     95.17 o 
   1  -2   1     3218.13     3739.55     80.83 o 
   2  -2   1      950.45      962.70     20.58 o 
   3  -2   1      519.67      486.02     10.46 o 
   4  -2   1      267.88      247.52      6.50 o 
   5  -2   1      169.80      151.80      4.39 o 
   6  -2   1       20.89       26.76      2.84 o 
  -8  -1   1       85.88       93.85      6.93 o 
  -7  -1   1       73.35       70.32      5.56 o 
  -6  -1   1      675.08      673.82     24.58 o 
  -5  -1   1      344.37      340.14     13.36 o 
  -4  -1   1        2.61        1.96      1.26 o 
  -3  -1   1     3758.54     3641.57     85.56 o 
  -2  -1   1      269.39      235.65      6.01 o 
  -1  -1   1      239.20      245.92      4.81 o 
   0  -1   1     4000.55     4276.90     94.08 o 
   1  -1   1     1000.72     1021.24     31.27 o 
   2  -1   1      111.81      162.66      6.19 o 
   3  -1   1        3.10        5.63      0.65 o 
   5  -1   1       55.72       57.49      3.79 o 
   6  -1   1      255.32      312.37     10.46 o 
   7  -1   1       31.75       19.37      5.50 o 
  -8   0   1        7.21        7.46      5.38 o 
  -7   0   1      269.53      292.58     12.88 o 
  -6   0   1      152.18      171.69      6.96 o 
  -5   0   1      902.40      856.22     24.63 o 
  -4   0   1      749.46      722.02     20.68 o 
  -3   0   1      588.36      636.84     15.78 o 
  -2   0   1     4776.77     4490.24    105.08 o 
  -1   0   1     2288.42     2083.61     46.40 o 
   1   0   1      316.96      333.53      9.62 o 
   2   0   1    14622.77    13835.53    292.21 o 
   3   0   1      473.03      527.20     13.06 o 
   4   0   1      572.34      650.07     16.25 o 
   5   0   1        0.93        1.83      1.44 o 
   6   0   1       35.56       41.78      5.88 o 
   7   0   1       88.72       88.93      6.16 o 
  -8   1   1        2.48        2.09      4.61 o 
  -7   1   1       38.47       38.26     12.57 o 
  -6   1   1      141.62      140.16      6.02 o 
  -5   1   1        4.51        7.03      2.94 o 
  -4   1   1       12.89       18.16      4.28 o 
  -3   1   1       77.62       78.03      1.96 o 
  -2   1   1       70.93       59.19      1.53 o 
  -1   1   1     3632.16     3760.04    108.13 o 
   0   1   1     2004.06     2522.43     43.77 o 
   1   1   1       92.84       87.52      2.34 o 
   2   1   1    60283.09    51774.12   1119.75 o 
   3   1   1      124.10      132.24      4.69 o 
   4   1   1     5097.67     4878.29    157.72 o 
   5   1   1       29.23       32.30      3.29 o 
   6   1   1     3607.29     3424.78    135.18 o 
   7   1   1        1.62        1.96      2.40 o 
   8   1   1       13.51       11.09      4.38 o 
  -8   2   1       43.19       42.00      8.21 o 
  -7   2   1       14.84       20.35      5.69 o 
  -6   2   1      206.95      220.45     10.40 o 
  -5   2   1      171.69      139.25      4.03 o 
  -4   2   1        2.24       -0.34      0.61 o 
  -3   2   1      140.77      110.71      2.62 o 
  -2   2   1     8345.44     8335.69    161.27 o 
  -1   2   1     1616.08     1720.71     30.94 o 
   0   2   1     1255.52     1531.33     25.44 o 
   1   2   1       11.63        9.18      0.45 o 
   2   2   1    15427.88    14256.45    285.07 o 
   3   2   1        0.87        4.63      0.76 o 
   4   2   1     2340.36     2291.64     55.58 o 
   5   2   1      877.03      859.48     29.84 o 
   6   2   1     1168.91     1067.94     59.93 o 
   7   2   1       27.91       27.86      3.99 o 
   8   2   1      237.51      233.98     16.49 o 
  -7   3   1      300.72      326.57     21.10 o 
  -6   3   1      392.32      375.61     12.52 o 
  -5   3   1      550.53      530.75     12.28 o 
  -4   3   1        0.37        3.17      0.78 o 
  -3   3   1      763.45      728.89     12.23 o 
  -2   3   1        0.04        1.70      0.62 o 
  -1   3   1     1366.49     1558.15     26.37 o 
   0   3   1      294.64      358.45      6.13 o 
   1   3   1      262.89      296.94      4.78 o 
   2   3   1      789.67      656.03     11.46 o 
   3   3   1     1752.91     1751.12     38.84 o 
   4   3   1     1333.65     1319.08     29.74 o 
   5   3   1      118.05      116.74      3.59 o 
   6   3   1      123.14      120.99      7.21 o 
   7   3   1       14.39       11.24      3.00 o 
   8   3   1      279.07      278.31     18.62 o 
  -7   4   1      146.61      139.33      9.75 o 
  -6   4   1       27.45       29.80      3.02 o 
  -5   4   1     1122.85     1062.82     29.19 o 
  -4   4   1        0.85        3.43      0.93 o 
  -3   4   1     1149.19     1285.99     26.40 o 
  -2   4   1      520.36      570.42     10.40 o 
  -1   4   1      492.86      564.49     10.07 o 
   0   4   1      100.25      153.69      3.08 o 
   1   4   1      467.45      470.57      7.48 o 
   2   4   1      723.53      629.85     11.22 o 
   3   4   1      239.68      229.09      4.90 o 
   4   4   1       15.52       11.65      1.00 o 
   5   4   1      269.30      250.83      6.76 o 
   6   4   1      930.18      916.18     32.30 o 
   7   4   1       22.03       16.85      4.95 o 
   8   4   1      207.36      223.29     16.12 o 
  -7   5   1      129.48      122.83      7.38 o 
  -6   5   1       64.83       62.73      5.69 o 
  -5   5   1      177.00      156.19      6.06 o 
  -4   5   1      247.40      250.34      7.45 o 
  -3   5   1       37.99       24.59      1.69 o 
  -2   5   1      259.91      295.06      6.76 o 
  -1   5   1       90.05      143.18      3.57 o 
   0   5   1      510.81      615.63      9.84 o 
   1   5   1      359.24      324.77      6.13 o 
   2   5   1     1073.71     1124.22     17.47 o 
   3   5   1      702.56      671.19     11.68 o 
   4   5   1      270.90      267.59      6.77 o 
   5   5   1        8.55        5.94      1.20 o 
   6   5   1      182.79      183.61     15.54 o 
   7   5   1        0.25       -1.74      2.89 o 
   8   5   1       11.13        9.64      4.70 o 
  -7   6   1       15.75       21.23      6.27 o 
  -6   6   1        2.31        4.10      2.29 o 
  -5   6   1      240.96      249.86      8.70 o 
  -4   6   1     1287.43     1279.37     31.62 o 
  -3   6   1      232.31      244.74      7.49 o 
  -2   6   1      530.11      600.89     12.87 o 
  -1   6   1      748.05      953.89     18.42 o 
   0   6   1      343.46      400.57      7.90 o 
   1   6   1        0.87        0.05      0.49 o 
   2   6   1      896.46      916.80     13.30 o 
   3   6   1      331.60      310.27      6.30 o 
   4   6   1      582.86      574.39     14.24 o 
   5   6   1       94.33       83.83      3.91 o 
   6   6   1       31.64       32.69      4.00 o 
   7   6   1        3.74        6.33      3.42 o 
   8   6   1        0.10       -1.44      3.86 o 
  -6   7   1      110.41      106.73      7.12 o 
  -5   7   1      104.09       98.86      5.57 o 
  -4   7   1      501.37      479.09     14.82 o 
  -3   7   1      113.81      129.89      5.18 o 
  -2   7   1      332.06      333.74      9.22 o 
  -1   7   1     1331.78     1475.22     28.07 o 
   0   7   1        8.36        8.49      1.02 o 
   1   7   1      618.18      691.47     11.24 o 
   2   7   1       35.07       32.93      1.42 o 
   3   7   1     1676.85     1574.44     30.31 o 
   4   7   1      108.51      120.40      4.85 o 
   5   7   1      152.39      137.45      6.14 o 
   6   7   1       52.29       58.35      4.21 o 
   7   7   1       94.87       80.48     15.49 o 
   8   7   1        0.04       -3.80      3.30 o 
  -6   8   1       10.81       15.93      4.03 o 
  -5   8   1       70.80       70.52      5.94 o 
  -4   8   1       93.75       81.41      5.13 o 
  -3   8   1      246.71      245.87      8.04 o 
  -2   8   1       43.67       44.90      3.61 o 
  -1   8   1     3130.94     3348.67     71.00 o 
   0   8   1      348.94      403.04      8.56 o 
   1   8   1       63.37       59.43      2.17 o 
   2   8   1       71.74       63.48      2.27 o 
   3   8   1      679.72      661.59     14.54 o 
   4   8   1      121.08      114.11      4.84 o 
   5   8   1        0.45       -0.49      1.62 o 
   6   8   1        0.98        6.83      1.97 o 
   7   8   1        0.45        0.08      2.38 o 
  -5   9   1      130.71      127.55      8.11 o 
  -4   9   1      153.70      148.28      6.84 o 
  -3   9   1       17.83       23.97      3.24 o 
  -2   9   1       70.47       61.77      5.58 o 
  -1   9   1       84.90       70.89      3.58 o 
   0   9   1       53.41       61.62      3.08 o 
   1   9   1       16.19       16.01      1.53 o 
   2   9   1      194.31      197.68      4.85 o 
   3   9   1      176.31      173.42      5.09 o 
   4   9   1       15.11       15.14      2.37 o 
   5   9   1       74.55       72.42      4.52 o 
   6   9   1       49.54       56.53      5.50 o 
   7   9   1       39.53       47.17      5.70 o 
  -5  10   1        2.52        1.26      3.01 o 
  -4  10   1      148.56      150.50      8.97 o 
  -3  10   1      203.04      188.08      9.95 o 
  -2  10   1       84.29       85.99      4.73 o 
  -1  10   1      468.74      454.02     13.84 o 
   0  10   1       46.46       45.95      5.11 o 
   1  10   1       22.83       24.05      3.89 o 
   2  10   1       11.03       10.33      1.51 o 
   3  10   1      220.24      211.30      6.06 o 
   4  10   1        3.08        7.27      2.28 o 
   5  10   1       17.21       18.01      2.82 o 
   6  10   1      155.02      170.06     11.27 o 
   7  10   1      193.97      225.34     12.66 o 
  -4  11   1        8.86       10.06      3.54 o 
  -3  11   1       66.25       81.55     11.27 o 
  -2  11   1      488.58      478.58     15.00 o 
  -1  11   1      197.40      183.39      8.15 o 
   0  11   1       49.95       51.40     11.08 o 
   1  11   1       46.26       48.41     10.49 o 
   2  11   1      304.69      304.64      8.24 o 
   3  11   1        1.46        4.06      1.73 o 
   4  11   1       63.34       71.22      7.03 o 
   5  11   1        2.82        4.38      2.16 o 
   6  11   1       66.89       79.16      8.48 o 
  -3  12   1      256.51      255.64     12.87 o 
  -2  12   1      169.64      172.38      8.26 o 
  -1  12   1       82.56       72.66      5.80 o 
   0  12   1       53.23       53.01      7.59 o 
   1  12   1      374.85      376.36     13.05 o 
   2  12   1       74.81       74.73      4.97 o 
   3  12   1      115.17      112.87      5.37 o 
   4  12   1        9.74       47.95      9.88 o 
   5  12   1       14.60       14.51      3.19 o 
  -2  13   1      206.73      201.04     14.70 o 
  -1  13   1      255.44      246.06     12.36 o 
   0  13   1       55.79       68.87      5.85 o 
   1  13   1       46.90       57.34      5.15 o 
   2  13   1       62.54       63.50      4.17 o 
   3  13   1        0.72        3.84      4.02 o 
   4  13   1       98.87      113.40     15.64 o 
   1  14   1      350.79      345.21     12.68 o 
   2  14   1       16.41       19.71      4.14 o 
  -4 -13   2        1.20        2.93      3.72 o 
  -3 -13   2       60.71       65.56     10.02 o 
  -2 -13   2      380.82      377.90     19.96 o 
  -1 -13   2       18.12       19.33      3.01 o 
   0 -13   2      798.70      823.80     25.92 o 
   1 -13   2       83.87       93.26      6.78 o 
  -5 -12   2      269.76      276.45     33.21 o 
  -4 -12   2       45.51       50.10     10.29 o 
  -3 -12   2       17.95       21.59      4.42 o 
  -2 -12   2      207.70      216.08     12.00 o 
  -1 -12   2        4.63        8.01      2.07 o 
   0 -12   2        1.58        4.56      2.07 o 
   1 -12   2       83.36       84.89      6.34 o 
   2 -12   2       32.46       34.76     11.75 o 
   3 -12   2       75.10       83.39      7.59 o 
  -6 -11   2      413.94      437.60     20.45 o 
  -5 -11   2        9.23        8.69      4.01 o 
  -4 -11   2      141.34      152.05     22.80 o 
  -3 -11   2        8.07       11.75      3.03 o 
  -2 -11   2      301.49      301.58     15.38 o 
  -1 -11   2      342.85      341.74     11.80 o 
   0 -11   2       23.82       24.69      3.05 o 
   1 -11   2       46.19       52.30      6.76 o 
   2 -11   2       10.48       14.48      2.82 o 
   3 -11   2      336.81      325.17     14.60 o 
   4 -11   2      151.91      158.12      9.57 o 
  -6 -10   2       69.72       76.64     10.89 o 
  -5 -10   2       86.93       84.19      7.47 o 
  -4 -10   2       28.75       34.79      5.03 o 
  -3 -10   2       14.60       17.29      3.30 o 
  -2 -10   2       22.35       28.38      3.03 o 
  -1 -10   2       97.21       88.55      4.61 o 
   0 -10   2      237.49      258.66     11.59 o 
   1 -10   2       42.47       45.23      3.61 o 
   2 -10   2     1276.13     1275.33     34.45 o 
   3 -10   2       73.32       86.02      6.87 o 
   4 -10   2      833.85      816.57     29.49 o 
   5 -10   2       39.22       42.43      8.33 o 
  -7  -9   2        7.70       11.51      3.65 o 
  -6  -9   2       29.90       37.08      5.35 o 
  -5  -9   2        5.29        4.37      3.13 o 
  -4  -9   2     1094.18     1082.76     35.21 o 
  -3  -9   2      162.42      161.83      6.87 o 
  -2  -9   2     1082.13     1165.56     35.23 o 
  -1  -9   2      893.68      891.59     21.59 o 
   0  -9   2     2594.29     2889.47     80.27 o 
   1  -9   2      150.37      158.01      6.22 o 
   2  -9   2      118.29      116.70      5.31 o 
   3  -9   2      326.86      306.24     13.14 o 
   4  -9   2      160.98      143.51      8.34 o 
   5  -9   2        0.97        2.57      2.66 o 
  -7  -8   2       35.16       38.65      5.15 o 
  -6  -8   2      188.40      200.54     10.46 o 
  -5  -8   2       14.28       10.21      2.49 o 
  -4  -8   2       94.83       95.62      4.61 o 
  -3  -8   2      128.33      124.44      4.42 o 
  -2  -8   2     1332.13     1335.60     27.10 o 
  -1  -8   2       40.57       38.44      2.08 o 
   0  -8   2     1839.86     2073.15     39.11 o 
   1  -8   2       34.36       51.00      3.27 o 
   2  -8   2     2287.52     2377.34     60.95 o 
   3  -8   2       72.83       76.10      5.59 o 
   4  -8   2      310.95      307.34     13.04 o 
   5  -8   2       88.27       91.37      6.54 o 
   6  -8   2        0.35        2.04      2.74 o 
  -7  -7   2       42.28       51.44      4.47 o 
  -6  -7   2        2.45        4.22      1.92 o 
  -5  -7   2      268.08      268.88      9.89 o 
  -4  -7   2      277.25      266.75      7.80 o 
  -3  -7   2      917.42      907.67     19.26 o 
  -2  -7   2        5.61        5.56      0.82 o 
  -1  -7   2        2.49        1.50      0.70 o 
   0  -7   2      869.19     1074.35     20.75 o 
   1  -7   2       48.51       54.67      2.50 o 
   2  -7   2      814.95      877.68     23.62 o 
   3  -7   2      728.77      732.23     25.36 o 
   4  -7   2       99.66      102.07      6.34 o 
   5  -7   2        8.38        4.75      2.35 o 
   6  -7   2        5.12        9.18      3.00 o 
  -8  -6   2      180.91      198.55     15.26 o 
  -7  -6   2      138.94      135.29     14.35 o 
  -6  -6   2       80.85       79.37      5.91 o 
  -5  -6   2      196.09      187.84      7.44 o 
  -4  -6   2       97.76       88.22      3.87 o 
  -3  -6   2      268.28      255.25      5.47 o 
  -2  -6   2      809.80      809.22     13.36 o 
  -1  -6   2     1189.64     1224.28     24.26 o 
   0  -6   2      197.32      200.67      4.75 o 
   1  -6   2     1091.34     1132.76     21.65 o 
   2  -6   2      164.68      199.54      6.21 o 
   3  -6   2      118.99      120.09      6.21 o 
   4  -6   2       84.31       80.18      4.19 o 
   5  -6   2      232.07      236.59     10.07 o 
   6  -6   2       40.48       52.85      6.71 o 
   7  -6   2       48.56       61.08     15.09 o 
  -8  -5   2       26.80       35.95      7.73 o 
  -7  -5   2      140.87      143.45     11.54 o 
  -6  -5   2        5.40        6.43      2.44 o 
  -5  -5   2        9.55       12.58      1.78 o 
  -4  -5   2      210.25      214.24      5.58 o 
  -3  -5   2       52.20       55.13      1.74 o 
  -2  -5   2      234.90      211.67      4.19 o 
  -1  -5   2       81.86      107.23      2.40 o 
   0  -5   2     3454.47     4312.65     83.52 o 
   1  -5   2      854.06      955.68     19.43 o 
   2  -5   2       98.76       94.08      2.69 o 
   3  -5   2      434.32      441.52      8.60 o 
   4  -5   2      862.63      824.27     23.05 o 
   5  -5   2      189.34      187.23      8.17 o 
   6  -5   2       78.32       74.79      5.60 o 
   7  -5   2        8.73       12.39      3.10 o 
  -8  -4   2        5.76        9.02      3.23 o 
  -7  -4   2       48.28       46.33      5.20 o 
  -6  -4   2      219.94      228.66      8.29 o 
  -5  -4   2      115.33      109.05      3.93 o 
  -4  -4   2        0.04        2.60      0.83 o 
  -3  -4   2      316.10      297.95      6.99 o 
  -2  -4   2       54.45       60.15      1.90 o 
  -1  -4   2     1080.70      986.52     16.58 o 
   0  -4   2     2639.49     3283.80     60.12 o 
   1  -4   2     1812.94     2125.97     41.63 o 
   2  -4   2        3.90        4.20      0.61 o 
   3  -4   2      538.32      611.89     11.36 o 
   4  -4   2       15.21       25.08      3.54 o 
   5  -4   2      295.53      274.77     10.09 o 
   6  -4   2       48.91       46.01      7.09 o 
   7  -4   2      693.99      681.95     48.49 o 
  -8  -3   2       27.17       32.73      4.75 o 
  -7  -3   2      115.44      109.94      8.02 o 
  -6  -3   2      141.64      141.53      7.69 o 
  -5  -3   2     1218.86     1168.19     29.30 o 
  -4  -3   2     1161.07     1133.78     31.99 o 
  -3  -3   2      341.67      296.82      6.77 o 
  -2  -3   2      433.07      379.60      7.74 o 
  -1  -3   2     1661.95     1550.23     23.74 o 
   0  -3   2     1586.14     1726.87     31.49 o 
   1  -3   2     1354.63     1550.98     36.41 o 
   2  -3   2        9.45        6.53      0.60 o 
   3  -3   2      359.47      344.03      6.94 o 
   4  -3   2       37.24       40.54      1.99 o 
   5  -3   2        8.18        4.51      1.26 o 
   6  -3   2       46.62       38.44      4.28 o 
  -8  -2   2        0.14       -2.10      2.43 o 
  -7  -2   2        4.50        1.94      2.87 o 
  -6  -2   2      154.22      149.29      7.89 o 
  -5  -2   2       23.51       26.38      3.29 o 
  -4  -2   2       97.99       77.21      3.01 o 
  -3  -2   2        5.45        1.41      0.66 o 
  -2  -2   2      372.83      414.42      8.19 o 
  -1  -2   2      970.72      840.11     16.98 o 
   0  -2   2      105.76      149.30      3.32 o 
   1  -2   2      167.17      193.67      4.02 o 
   2  -2   2      190.26      195.40      4.17 o 
   3  -2   2        5.52        1.36      0.49 o 
   4  -2   2        7.36        8.98      1.15 o 
   5  -2   2        8.12        6.01      1.16 o 
   6  -2   2      171.88      175.85     10.56 o 
  -8  -1   2       16.50       14.96      6.12 o 
  -7  -1   2       33.28       26.96      3.92 o 
  -6  -1   2      335.19      334.59     13.76 o 
  -5  -1   2      714.31      702.96     20.69 o 
  -4  -1   2      184.08      179.49      6.41 o 
  -3  -1   2      819.63      741.44     22.22 o 
  -2  -1   2     1805.53     1774.40     36.34 o 
  -1  -1   2     1705.71     1604.70     44.34 o 
   0  -1   2      496.29      551.65     15.06 o 
   1  -1   2      953.16     1065.53     34.83 o 
   2  -1   2        9.75       12.09      0.76 o 
   3  -1   2      246.55      231.75      5.12 o 
   4  -1   2       23.77       90.67      6.34 o 
   5  -1   2      388.87      371.51     10.28 o 
   6  -1   2      264.35      280.71      9.55 o 
   7  -1   2      177.77      175.78      8.85 o 
  -8   0   2        3.28        3.01      4.71 o 
  -7   0   2      216.16      234.04     11.06 o 
  -6   0   2      841.33      850.81     24.99 o 
  -5   0   2        4.17        3.59      1.65 o 
  -4   0   2      628.83      573.09     16.80 o 
  -3   0   2      598.09      584.87     17.36 o 
  -2   0   2      806.52      701.39     14.59 o 
  -1   0   2     9634.20     9056.96    324.65 o 
   0   0   2     2076.72     2165.75     89.32 o 
   1   0   2      890.58      930.75     33.12 o 
   2   0   2     1425.95     1540.53     42.95 o 
   3   0   2       10.39       17.26      1.52 o 
   4   0   2      503.79      582.32     14.62 o 
   5   0   2       20.21       21.11      2.74 o 
   6   0   2        2.45        0.71      2.09 o 
   7   0   2      162.92      166.38      8.58 o 
  -8   1   2       29.78       39.30      7.84 o 
  -7   1   2        0.21       -0.09      3.17 o 
  -6   1   2        5.12        7.86      2.90 o 
  -5   1   2     1142.50     1190.79     33.55 o 
  -4   1   2      750.26      786.78     16.35 o 
  -3   1   2     1399.43     1265.92     24.40 o 
  -2   1   2      569.04      521.75      9.62 o 
  -1   1   2     2900.99     2803.28     71.69 o 
   0   1   2     1174.28     1227.92     27.68 o 
   1   1   2     1088.04      977.53     18.16 o 
   2   1   2     3091.71     2860.30     57.29 o 
   3   1   2      303.75      300.35      7.91 o 
   4   1   2     3972.12     3992.30    182.42 o 
   5   1   2        1.14        1.56      1.35 o 
   6   1   2      148.58      179.98     10.75 o 
   7   1   2       30.20       35.10      5.85 o 
   8   1   2      137.96      132.49     11.60 o 
  -8   2   2       27.29       18.91      6.29 o 
  -7   2   2        0.15        2.45      3.21 o 
  -6   2   2      241.17      244.42     11.31 o 
  -5   2   2       12.52       10.69      1.16 o 
  -4   2   2        8.79        8.60      2.22 o 
  -3   2   2      452.46      422.38      8.67 o 
  -2   2   2     1043.70     1051.02     18.39 o 
  -1   2   2      764.70      776.70     13.33 o 
   0   2   2        3.65       10.76      0.58 o 
   1   2   2     2815.07     2648.82     56.42 o 
   2   2   2       75.41       73.54      1.91 o 
   3   2   2      189.20      183.84      4.35 o 
   4   2   2     1776.99     1732.72     38.63 o 
   5   2   2       48.00       41.89      3.49 o 
   6   2   2     2006.79     1877.45     89.65 o 
   7   2   2        3.27       -2.44      2.69 o 
   8   2   2     1501.92     1582.06     76.03 o 
  -7   3   2        1.45        2.62      4.30 o 
  -6   3   2        0.71        2.23      1.73 o 
  -5   3   2       90.06       81.09      3.57 o 
  -4   3   2      641.64      646.33     13.11 o 
  -3   3   2      312.76      416.56      7.50 o 
  -2   3   2       51.47       43.37      1.51 o 
  -1   3   2      191.75      208.62      4.41 o 
   0   3   2     3734.39     4167.08     69.34 o 
   1   3   2      332.86      296.00      4.99 o 
   2   3   2      453.70      441.63      7.28 o 
   3   3   2       66.67       69.39      2.01 o 
   4   3   2    11404.36    10646.49    232.88 o 
   5   3   2       82.01       81.26      2.83 o 
   6   3   2      530.35      493.55     21.51 o 
   7   3   2      138.12      136.91     11.22 o 
   8   3   2       79.15       62.96      8.96 o 
  -7   4   2      255.61      262.62     15.79 o 
  -6   4   2       17.77       16.95      2.33 o 
  -5   4   2      385.74      375.99     10.20 o 
  -4   4   2       39.17       67.69      3.64 o 
  -3   4   2     2410.05     2431.75     49.06 o 
  -2   4   2        6.51       11.80      1.10 o 
  -1   4   2     2950.71     3486.77     58.57 o 
   0   4   2      106.79      152.08      2.83 o 
   1   4   2      221.49      237.64      4.08 o 
   2   4   2       84.91      108.97      2.42 o 
   3   4   2        0.90        3.38      0.61 o 
   4   4   2        7.76       11.25      1.00 o 
   5   4   2       91.15       94.83      3.30 o 
   6   4   2      117.69      117.49      5.12 o 
   7   4   2      137.26      122.03     10.64 o 
   8   4   2       23.40       32.61      6.46 o 
  -7   5   2        6.36        5.28      2.61 o 
  -6   5   2       31.04       23.85      3.53 o 
  -5   5   2      126.79      113.38      5.01 o 
  -4   5   2      107.22      108.26      4.27 o 
  -3   5   2      319.24      343.48      8.07 o 
  -2   5   2        5.31       11.89      1.14 o 
  -1   5   2     3402.80     4388.16     80.39 o 
   0   5   2       16.38       15.37      0.88 o 
   1   5   2     2880.05     3082.59     46.43 o 
   2   5   2       36.29       33.57      1.00 o 
   3   5   2       75.70       67.31      1.87 o 
   4   5   2      192.25      179.73      4.80 o 
   5   5   2       27.16       25.52      2.12 o 
   6   5   2      525.44      470.51     35.74 o 
   7   5   2       95.15       81.55      8.88 o 
   8   5   2      592.95      634.89     34.99 o 
  -7   6   2      183.81      204.82     14.60 o 
  -6   6   2      114.90      105.68      6.25 o 
  -5   6   2      282.19      272.29      9.32 o 
  -4   6   2       84.92       87.65      4.50 o 
  -3   6   2      929.35      901.31     22.75 o 
  -2   6   2      525.25      565.72     12.19 o 
  -1   6   2       66.80       63.80      2.30 o 
   0   6   2       51.28       62.29      1.73 o 
   1   6   2     1272.50     1501.44     25.28 o 
   2   6   2      461.33      462.05      6.83 o 
   3   6   2      226.35      193.77      4.32 o 
   4   6   2      277.07      271.65      7.53 o 
   5   6   2        0.58        2.14      1.32 o 
   6   6   2      124.55      113.32      6.71 o 
   7   6   2        0.71        4.49      2.64 o 
   8   6   2       42.29       40.59      7.60 o 
  -6   7   2       10.51       14.04      5.21 o 
  -5   7   2       86.48       90.03      5.00 o 
  -4   7   2      146.34      136.86      6.05 o 
  -3   7   2      470.32      458.99     12.80 o 
  -2   7   2      920.59      930.61     22.66 o 
  -1   7   2        1.51        2.76      0.91 o 
   0   7   2       32.60       47.39      2.01 o 
   1   7   2      465.10      544.88      9.06 o 
   2   7   2      190.63      177.91      3.52 o 
   3   7   2      211.23      221.38      5.36 o 
   4   7   2      246.71      232.03      7.56 o 
   5   7   2       30.77       29.99      3.05 o 
   6   7   2       70.25       72.18      5.85 o 
   7   7   2       34.71       39.95      5.98 o 
   8   7   2      336.89      360.81     17.90 o 
  -6   8   2      171.19      172.72     10.82 o 
  -5   8   2       81.31       81.92      6.18 o 
  -4   8   2      133.78      121.82      5.93 o 
  -3   8   2       16.39       20.94      3.68 o 
  -2   8   2     1136.49     1181.68     28.44 o 
  -1   8   2       28.21       40.62      2.83 o 
   0   8   2       25.93       33.10      2.03 o 
   1   8   2       18.00       16.83      1.17 o 
   2   8   2       55.92       57.43      2.11 o 
   3   8   2     1079.70     1037.57     21.97 o 
   4   8   2        0.34       -0.89      1.28 o 
   5   8   2      180.16      162.87      7.84 o 
   6   8   2       26.99       24.12      3.91 o 
   7   8   2      124.91      136.34      8.77 o 
  -5   9   2       76.55       79.69      6.71 o 
  -4   9   2       50.33       56.03      6.73 o 
  -3   9   2        0.10        0.45      1.95 o 
  -2   9   2        0.67       -0.05      1.24 o 
  -1   9   2       29.78       48.15      3.06 o 
   0   9   2      562.19      601.12     14.36 o 
   1   9   2     2233.95     2359.18     51.64 o 
   2   9   2      351.87      344.58      7.46 o 
   3   9   2      159.60      150.47      4.65 o 
   4   9   2       50.56       48.26      3.58 o 
   5   9   2      285.07      264.94      9.25 o 
   6   9   2       42.37       38.57      4.62 o 
   7   9   2        2.67        7.73      3.09 o 
  -5  10   2        1.43        3.04      4.38 o 
  -4  10   2       44.73       50.95      7.79 o 
  -3  10   2       82.07       79.03      9.83 o 
  -2  10   2      312.64      289.52      9.92 o 
  -1  10   2       62.51       56.47      3.49 o 
   0  10   2        7.51       11.13      3.10 o 
   1  10   2      945.56      884.06     32.15 o 
   2  10   2      253.52      252.85      5.96 o 
   3  10   2       97.11       95.10      3.77 o 
   4  10   2       29.40       31.66      3.25 o 
   5  10   2        1.72       -1.16      1.81 o 
   6  10   2        0.04       -0.40      2.90 o 
   7  10   2        5.40       11.36      6.20 o 
  -4  11   2        7.60        9.01      4.19 o 
  -3  11   2       22.00       19.79      4.02 o 
  -2  11   2      267.38      276.53      9.89 o 
  -1  11   2       14.52       11.86      2.60 o 
   0  11   2        6.79       10.08      3.30 o 
   1  11   2      130.07      128.75      7.11 o 
   2  11   2      376.74      378.41      9.76 o 
   3  11   2        2.81        2.53      2.34 o 
   4  11   2        0.35        2.88      1.79 o 
   5  11   2       92.30       99.98      6.40 o 
   6  11   2        8.90        6.85      3.44 o 
  -3  12   2       35.95       31.52      5.03 o 
  -2  12   2       35.96       37.99      4.26 o 
  -1  12   2      106.72      107.24      7.09 o 
   0  12   2       74.20       78.57      7.47 o 
   1  12   2      294.92      287.64     12.90 o 
   2  12   2       43.52       52.65      8.86 o 
   3  12   2      113.16      115.24      5.52 o 
   4  12   2       50.31       62.81      7.33 o 
   5  12   2       47.82       67.16      7.79 o 
  -2  13   2        0.78       -0.48      2.45 o 
  -1  13   2        2.65        4.64      2.70 o 
   0  13   2      542.42      548.19     22.32 o 
   1  13   2        7.09        7.18      2.19 o 
   2  13   2       19.64       20.92      2.78 o 
   3  13   2      247.03      250.19     13.83 o 
   4  13   2        0.11        6.09      3.37 o 
   1  14   2       99.79       92.38      5.53 o 
   2  14   2      134.26      144.53      6.68 o 
  -3 -13   3      161.30      135.15     12.77 o 
  -2 -13   3       19.14       21.22      2.75 o 
  -1 -13   3      152.38      151.04      9.44 o 
   0 -13   3        4.19        3.61      2.07 o 
   1 -13   3       77.21       64.78      8.95 o 
  -5 -12   3        9.49       12.26      4.56 o 
  -4 -12   3        8.42        6.92      3.87 o 
  -3 -12   3      228.79      235.65     21.37 o 
  -2 -12   3        1.26        3.46      1.66 o 
  -1 -12   3      122.93      123.60      5.96 o 
   0 -12   3      127.09      128.27      6.24 o 
   1 -12   3        4.30        0.02      2.12 o 
   2 -12   3      305.02      292.94     22.42 o 
   3 -12   3        0.91       -1.66      2.72 o 
  -5 -11   3        6.09        3.52      3.54 o 
  -4 -11   3      215.82      221.52     20.86 o 
  -3 -11   3      153.25      145.52     15.45 o 
  -2 -11   3      215.11      247.51      8.17 o 
  -1 -11   3       18.26       26.27      2.92 o 
   0 -11   3      300.54      290.27     10.65 o 
   1 -11   3        1.52        2.22      2.03 o 
   2 -11   3      192.47      185.57      8.39 o 
   3 -11   3      117.01      129.84      8.63 o 
   4 -11   3        0.21        1.74      2.74 o 
  -6 -10   3      134.05      142.13     12.53 o 
  -5 -10   3      357.03      357.34     20.90 o 
  -4 -10   3      680.01      670.00     27.72 o 
  -3 -10   3     1133.23     1177.31     44.95 o 
  -2 -10   3      497.44      496.93     12.92 o 
  -1 -10   3       19.03       16.01      2.30 o 
   0 -10   3      427.63      415.10     13.86 o 
   1 -10   3       36.98       49.06      5.34 o 
   2 -10   3        5.42        9.69      2.20 o 
   3 -10   3      262.61      254.83     12.00 o 
   4 -10   3       18.65       41.03      8.61 o 
   5 -10   3      149.71      141.56      8.97 o 
  -7  -9   3        1.35        4.85      2.80 o 
  -6  -9   3        1.09        1.17      3.11 o 
  -5  -9   3      257.23      243.19     18.53 o 
  -4  -9   3        7.23        9.73      3.33 o 
  -3  -9   3      412.46      378.94     10.35 o 
  -2  -9   3        1.88        1.87      1.11 o 
  -1  -9   3      221.69      216.56      6.65 o 
   0  -9   3      278.85      287.02      8.96 o 
   1  -9   3       34.49       48.79      5.50 o 
   2  -9   3       91.78       82.03      4.36 o 
   3  -9   3       23.38       25.80      3.96 o 
   4  -9   3      431.81      427.16     17.10 o 
   5  -9   3        0.76        0.13      2.21 o 
  -7  -8   3       83.26       91.20      8.28 o 
  -6  -8   3      143.35      138.14      8.61 o 
  -5  -8   3        1.33        2.63      2.72 o 
  -4  -8   3       98.78       99.46      6.98 o 
  -3  -8   3      111.20      108.95      4.12 o 
  -2  -8   3     1089.08     1086.92     25.42 o 
  -1  -8   3       11.00       15.32      1.45 o 
   0  -8   3     1474.83     1742.93     33.16 o 
   1  -8   3      377.95      376.88     11.45 o 
   2  -8   3     4142.99     4230.87    106.47 o 
   3  -8   3       10.55       11.06      2.84 o 
   4  -8   3      467.76      490.49     18.68 o 
   5  -8   3       84.36       80.66      6.12 o 
   6  -8   3       24.05       26.10      4.40 o 
  -7  -7   3      113.06      116.41     11.22 o 
  -6  -7   3        3.86        3.10      1.97 o 
  -5  -7   3      128.66      110.86     11.99 o 
  -4  -7   3      574.48      573.86     16.90 o 
  -3  -7   3      225.51      213.98      6.19 o 
  -2  -7   3      110.34       96.09      2.79 o 
  -1  -7   3        3.71        2.95      0.84 o 
   0  -7   3      137.25      132.44      3.74 o 
   1  -7   3      128.89      145.52      4.65 o 
   2  -7   3      548.05      547.76     15.49 o 
   3  -7   3      137.14      130.51      6.93 o 
   4  -7   3     3348.94     3241.57    102.48 o 
   5  -7   3      141.15      135.97      7.51 o 
   6  -7   3      382.98      353.48     14.56 o 
  -8  -6   3        1.88       -0.84      4.61 o 
  -7  -6   3        2.69        1.79      2.05 o 
  -6  -6   3      196.83      188.08     18.86 o 
  -5  -6   3        0.16        0.19      1.43 o 
  -4  -6   3      132.32      124.57      4.46 o 
  -3  -6   3     1480.54     1400.56     29.63 o 
  -2  -6   3       28.26       24.20      1.43 o 
  -1  -6   3     1909.83     2004.35     36.41 o 
   0  -6   3       33.81       51.72      2.05 o 
   1  -6   3        4.45        1.70      0.82 o 
   2  -6   3      841.87      962.19     27.74 o 
   3  -6   3       12.66       17.65      2.01 o 
   4  -6   3      409.90      409.85     15.33 o 
   5  -6   3       24.28       29.14      4.12 o 
   6  -6   3        5.32        7.63      2.28 o 
   7  -6   3        0.40        4.57      5.16 o 
  -8  -5   3       54.07       56.53      8.95 o 
  -7  -5   3      260.97      246.09     11.94 o 
  -6  -5   3       75.67       75.86      5.70 o 
  -5  -5   3      737.09      702.63     25.62 o 
  -4  -5   3        3.34        3.71      1.22 o 
  -3  -5   3      941.33      952.81     18.69 o 
  -2  -5   3      211.22      221.09      4.79 o 
  -1  -5   3      220.14      205.86      4.49 o 
   0  -5   3        8.22        9.51      0.99 o 
   1  -5   3      234.90      244.47      5.45 o 
   2  -5   3      662.77      754.03     16.45 o 
   3  -5   3      168.04      164.34      3.82 o 
   4  -5   3      343.57      344.55     10.63 o 
   5  -5   3      300.15      291.95     11.47 o 
   6  -5   3      250.24      243.77     11.64 o 
   7  -5   3       56.78       54.59      6.80 o 
  -8  -4   3        1.31        4.77      3.08 o 
  -7  -4   3       43.86       52.65      6.24 o 
  -6  -4   3      228.62      230.68     10.76 o 
  -5  -4   3       54.08       60.90      3.07 o 
  -4  -4   3       31.13       35.12      1.98 o 
  -3  -4   3      599.93      667.25     14.51 o 
  -2  -4   3        0.29       -0.29      0.46 o 
  -1  -4   3        9.28        9.20      0.78 o 
   0  -4   3     1554.88     1831.16     33.30 o 
   1  -4   3     1297.00     1591.56     37.69 o 
   2  -4   3      795.76      894.97     17.12 o 
   3  -4   3      458.87      492.66      9.36 o 
   4  -4   3        7.12        4.81      0.88 o 
   5  -4   3      141.50      137.07      6.38 o 
   6  -4   3      976.48      874.50     46.47 o 
   7  -4   3      327.34      313.48     14.46 o 
   8  -4   3       22.27       24.59      6.19 o 
  -8  -3   3        3.84       -0.89      2.65 o 
  -7  -3   3        6.55        6.15      2.83 o 
  -6  -3   3       46.31       46.57      4.55 o 
  -5  -3   3      277.07      283.20      8.26 o 
  -4  -3   3      184.13      163.01      5.22 o 
  -3  -3   3       39.23       47.15      1.91 o 
  -2  -3   3        2.90        5.65      0.58 o 
  -1  -3   3       66.25       49.05      1.28 o 
   0  -3   3      318.46      392.22      7.79 o 
   1  -3   3      803.03      783.02     18.37 o 
   2  -3   3     1921.81     2186.70     41.33 o 
   3  -3   3      641.39      627.88     11.01 o 
   4  -3   3       13.98       12.54      1.04 o 
   5  -3   3      210.38      211.73      6.39 o 
   6  -3   3      159.48      159.18     16.48 o 
  -8  -2   3       32.49       31.96      4.66 o 
  -7  -2   3        6.30        4.21      3.09 o 
  -6  -2   3      196.82      192.33      9.32 o 
  -5  -2   3      459.43      438.03     12.27 o 
  -4  -2   3       73.33       71.24      3.07 o 
  -3  -2   3      987.19      884.24     22.09 o 
  -2  -2   3      781.47      722.65     19.63 o 
  -1  -2   3     4893.27     4559.19     82.96 o 
   0  -2   3      531.39      538.40      9.95 o 
   1  -2   3     4762.75     5135.65    137.80 o 
   2  -2   3       45.06       36.81      1.14 o 
   3  -2   3       71.02       75.43      2.12 o 
   4  -2   3        0.12        4.95      1.30 o 
   5  -2   3      389.91      370.02     10.69 o 
   6  -2   3      326.97      350.42     19.31 o 
  -8  -1   3       79.02       78.32      9.99 o 
  -7  -1   3       15.26       21.62      4.25 o 
  -6  -1   3      143.23      149.18      6.46 o 
  -5  -1   3        0.50       -0.16      1.48 o 
  -4  -1   3      223.90      203.44      5.35 o 
  -3  -1   3      836.08      801.45     20.17 o 
  -2  -1   3      204.83      154.79      3.75 o 
  -1  -1   3       26.25       13.95      0.99 o 
   0  -1   3      616.05      624.74     11.08 o 
   1  -1   3      917.08      880.05     25.02 o 
   2  -1   3       12.33       23.66      1.23 o 
   3  -1   3       57.20       60.74      1.68 o 
   4  -1   3      101.42      152.51     15.11 o 
   5  -1   3       50.55       43.71      2.70 o 
   7  -1   3      104.56      106.53      9.32 o 
  -8   0   3        0.80        2.19      4.93 o 
  -7   0   3       44.84       57.68      6.21 o 
  -6   0   3      227.04      234.85      8.68 o 
  -5   0   3       61.00       48.24      3.36 o 
  -4   0   3      337.12      343.16      9.24 o 
  -3   0   3       22.16       18.61      1.26 o 
  -2   0   3       29.44       23.16      1.28 o 
  -1   0   3     1428.52     1269.04     29.25 o 
   0   0   3     4740.49     4646.85     96.92 o 
   1   0   3     3066.72     2892.60     55.89 o 
   2   0   3      458.22      421.42     17.02 o 
   3   0   3       16.48       14.89      1.17 o 
   4   0   3        6.93        6.42      0.96 o 
   5   0   3      301.16      274.19      9.04 o 
   6   0   3      205.78      181.43      8.86 o 
   7   0   3       39.90       41.27      6.30 o 
   8   0   3       25.06       18.92      4.97 o 
  -8   1   3       51.49       62.10     10.04 o 
  -7   1   3        0.02        2.11      3.19 o 
  -6   1   3      207.84      204.92      9.45 o 
  -5   1   3       12.66       18.63      2.25 o 
  -4   1   3     1190.63     1175.14     24.20 o 
  -3   1   3      686.52      664.95     13.17 o 
  -2   1   3      107.83       88.49      2.37 o 
  -1   1   3     4926.63     5136.18    103.62 o 
   0   1   3     4532.63     4637.00     95.77 o 
   1   1   3     2580.22     2271.45     38.20 o 
   2   1   3      109.88      116.08      3.65 o 
   3   1   3       14.20       15.39      1.18 o 
   4   1   3      119.99      186.68      8.83 o 
   5   1   3      118.92      104.95      4.36 o 
   6   1   3       61.60       78.42      5.29 o 
   7   1   3       39.98       42.69      6.70 o 
   8   1   3       31.45        8.43      4.33 o 
  -8   2   3       21.85       19.86      6.78 o 
  -7   2   3        1.47       -1.11      4.25 o 
  -6   2   3        7.51       16.69      3.62 o 
  -5   2   3       72.28       79.85      2.72 o 
  -4   2   3      393.38      462.33      9.65 o 
  -3   2   3       65.92       72.44      2.47 o 
  -2   2   3     3035.78     3232.84     55.48 o 
  -1   2   3      922.49      927.93     17.45 o 
   0   2   3      164.60      184.76      3.75 o 
   1   2   3    11566.62    10371.63    180.48 o 
   2   2   3      745.31      738.69     14.70 o 
   3   2   3      194.09      154.40      3.78 o 
   4   2   3     1204.60     1220.76     24.98 o 
   5   2   3        9.23        8.33      1.18 o 
   7   2   3        2.13       -0.09      2.68 o 
   8   2   3       87.54       85.79      9.89 o 
  -8   3   3       28.06       19.59      6.80 o 
  -7   3   3       14.96       14.32      5.84 o 
  -6   3   3      104.84       97.09      6.37 o 
  -5   3   3       21.16       15.17      1.73 o 
  -4   3   3      292.77      253.99      6.03 o 
  -3   3   3      753.63      775.79     14.96 o 
  -2   3   3      368.51      462.93      7.97 o 
  -1   3   3     1371.07     1544.82     26.65 o 
   0   3   3     6464.04     7292.72    138.17 o 
   1   3   3     1328.90     1307.37     27.68 o 
   2   3   3       41.11       45.76      1.24 o 
   3   3   3     1478.96     1431.67     27.43 o 
   4   3   3      962.84      946.83     21.71 o 
   5   3   3      184.19      159.06      4.59 o 
   6   3   3        0.75        1.41      1.40 o 
   7   3   3      101.00       82.95      8.52 o 
   8   3   3      289.14      301.70     19.65 o 
  -7   4   3       23.37       24.82      4.19 o 
  -6   4   3       68.81       69.74      3.51 o 
  -5   4   3       77.75       67.87      3.28 o 
  -4   4   3       21.85       26.30      1.73 o 
  -3   4   3        0.41        1.63      0.87 o 
  -2   4   3     1230.23     1352.49     23.71 o 
  -1   4   3      696.32      981.74     16.94 o 
   0   4   3       15.10       26.70      1.02 o 
   1   4   3        0.03        1.82      0.47 o 
   2   4   3      636.28      575.03      9.54 o 
   3   4   3      346.84      373.98      6.75 o 
   4   4   3        0.36        5.24      1.09 o 
   5   4   3      159.73      151.71      4.59 o 
   6   4   3     1685.29     1663.50     78.28 o 
   7   4   3       55.89       55.33      7.87 o 
   8   4   3        6.81       18.81      5.65 o 
  -7   5   3        2.90        4.46      2.74 o 
  -6   5   3       18.06       15.30      3.23 o 
  -5   5   3       54.42       51.99      3.55 o 
  -4   5   3        3.63        2.53      1.33 o 
  -3   5   3      742.80      767.66     16.49 o 
  -2   5   3      364.53      370.80      7.67 o 
  -1   5   3      863.95      972.76     18.61 o 
   0   5   3      706.82      899.16     14.06 o 
   1   5   3     1590.36     1779.74     31.64 o 
   2   5   3      745.61      757.86     10.97 o 
   3   5   3     1178.91     1116.60     18.10 o 
   4   5   3        3.09        3.42      0.90 o 
   5   5   3       31.02       26.08      2.50 o 
   6   5   3      237.48      221.19     10.35 o 
   7   5   3        4.83        1.52      3.31 o 
   8   5   3      371.92      394.68     24.50 o 
  -7   6   3       13.45       15.81      4.63 o 
  -6   6   3       77.49       72.06      5.19 o 
  -5   6   3        5.06        6.21      1.92 o 
  -4   6   3       29.17       38.12      3.25 o 
  -3   6   3       55.28       59.03      3.28 o 
  -2   6   3      514.37      573.60     12.38 o 
  -1   6   3       13.86       15.36      1.29 o 
   0   6   3      591.89      720.73     11.54 o 
   1   6   3     1010.35     1220.74     22.20 o 
   2   6   3       83.33       63.14      1.53 o 
   3   6   3     2244.83     2139.73     35.69 o 
   4   6   3        2.83        4.49      1.18 o 
   5   6   3      765.35      699.20     18.93 o 
   6   6   3        2.80        1.26      2.10 o 
   7   6   3        9.15        5.56      2.88 o 
   8   6   3       82.76       78.70      6.87 o 
  -6   7   3       84.91       86.43      9.44 o 
  -5   7   3      148.38      141.94      6.39 o 
  -4   7   3      163.11      148.80      6.42 o 
  -3   7   3      862.30      890.41     22.85 o 
  -2   7   3       11.90       11.81      1.67 o 
  -1   7   3      709.37      776.80     16.44 o 
   0   7   3       24.62       25.56      1.29 o 
   1   7   3      264.36      300.78      5.45 o 
   2   7   3      203.76      213.74      4.08 o 
   3   7   3       14.73       21.27      1.44 o 
   4   7   3        4.51        9.36      2.12 o 
   5   7   3       47.08       46.19      4.13 o 
   6   7   3       24.21       38.80      4.57 o 
   7   7   3       52.24       54.08      9.51 o 
   8   7   3        2.18        6.79      2.73 o 
  -6   8   3        7.60       11.48      4.51 o 
  -5   8   3      302.78      296.32     13.81 o 
  -4   8   3       86.20       83.77      5.05 o 
  -3   8   3      649.10      628.73     18.96 o 
  -2   8   3      679.19      669.60     17.53 o 
  -1   8   3      217.37      193.18      6.28 o 
   0   8   3        1.04        1.05      0.91 o 
   1   8   3       23.45       30.99      1.51 o 
   2   8   3      462.75      447.27      8.65 o 
   3   8   3        6.93       10.47      2.02 o 
   4   8   3      224.00      226.52      7.09 o 
   5   8   3       87.99       91.40      5.17 o 
   6   8   3        0.29        0.98      2.42 o 
   7   8   3       32.10       53.72     10.15 o 
   8   8   3       39.31       67.40      7.16 o 
  -5   9   3       21.84       23.19      5.53 o 
  -4   9   3      606.73      566.34     21.37 o 
  -3   9   3      422.53      398.36     13.30 o 
  -2   9   3        1.95        2.07      1.35 o 
  -1   9   3        5.08       10.48      1.72 o 
   0   9   3      779.98      830.09     20.68 o 
   1   9   3      110.48      104.59      3.13 o 
   2   9   3       53.52       59.72      3.55 o 
   3   9   3       54.85       49.62      2.87 o 
   4   9   3       13.13       11.86      2.22 o 
   5   9   3      312.47      295.14      9.99 o 
   6   9   3        3.08       -0.02      2.68 o 
   7   9   3       98.87      107.51      8.23 o 
  -5  10   3        3.70        3.86      4.08 o 
  -4  10   3        7.28       12.70      3.38 o 
  -3  10   3        5.56        5.18      2.67 o 
  -2  10   3      684.65      653.97     19.06 o 
  -1  10   3      252.87      229.70      7.53 o 
   0  10   3      359.14      384.33     13.46 o 
   1  10   3        0.08        6.25      1.61 o 
   2  10   3        0.03        0.08      0.93 o 
   3  10   3      432.75      434.93     10.43 o 
   4  10   3       69.29       68.45      4.64 o 
   5  10   3       87.12       83.63      7.11 o 
   6  10   3        6.09        5.70      3.17 o 
   7  10   3      115.01      126.21      8.25 o 
  -4  11   3       60.53       65.85      9.75 o 
  -3  11   3       67.25       86.75     11.63 o 
  -2  11   3        7.72        7.61      1.95 o 
  -1  11   3       99.39       90.28      5.34 o 
   0  11   3       97.38      104.48      6.47 o 
   1  11   3       81.89       65.02      4.94 o 
   2  11   3       50.23       50.26      2.70 o 
   3  11   3      601.30      566.59     14.18 o 
   4  11   3      341.82      330.47     11.08 o 
   5  11   3        0.01        4.26      2.69 o 
   6  11   3       65.12       77.27      6.37 o 
  -3  12   3      106.41       98.91      7.84 o 
  -2  12   3        0.57       -0.31      1.77 o 
  -1  12   3       22.31       19.90      3.66 o 
   0  12   3        1.49        4.89      2.46 o 
   1  12   3       20.74       17.30      3.17 o 
   2  12   3      208.53      231.11      7.29 o 
   3  12   3        3.03        5.17      1.76 o 
   4  12   3      158.95      183.16      9.90 o 
   5  12   3       43.37       56.41      5.65 o 
  -2  13   3      264.64      224.95     12.04 o 
  -1  13   3       28.20       21.95      5.92 o 
   0  13   3      311.73      305.69     14.09 o 
   1  13   3        0.45        3.38      2.05 o 
   2  13   3       62.81       66.03      4.26 o 
   3  13   3        1.76        5.48      3.24 o 
   4  13   3       26.12       28.01      3.54 o 
   1  14   3        0.61        1.07      1.91 o 
   2  14   3       68.49       73.59      8.31 o 
  -3 -13   4       31.83       33.33      7.74 o 
  -2 -13   4      108.53       96.67     10.55 o 
  -1 -13   4       53.04       59.30      8.30 o 
   0 -13   4        5.85        7.48      2.41 o 
   1 -13   4       52.10       47.21      4.54 o 
  -4 -12   4        4.41       10.07      4.17 o 
  -3 -12   4       52.96       60.55     12.14 o 
  -2 -12   4      126.27      120.62     10.44 o 
  -1 -12   4      254.96      234.05      9.37 o 
   0 -12   4        9.87        7.39      2.20 o 
   1 -12   4      116.41      110.40      5.94 o 
   2 -12   4        9.85        9.31      3.48 o 
   3 -12   4       26.82       19.90      3.87 o 
  -5 -11   4        4.57        4.17      3.85 o 
  -4 -11   4       69.10       73.88      9.43 o 
  -3 -11   4       14.66       21.64      4.44 o 
  -2 -11   4        3.67        6.89      1.57 o 
  -1 -11   4      355.74      343.79     11.88 o 
   0 -11   4       13.99       14.82      2.48 o 
   1 -11   4       43.95       43.60      5.69 o 
   2 -11   4       25.45       34.22      3.99 o 
   3 -11   4       80.42       73.77      5.14 o 
   4 -11   4       81.23       92.12     10.88 o 
  -6 -10   4       19.53       22.46      6.31 o 
  -5 -10   4      217.24      204.34     23.53 o 
  -4 -10   4      180.68      199.36     17.64 o 
  -3 -10   4      114.03      106.07      7.95 o 
  -2 -10   4      771.57      797.74     19.68 o 
  -1 -10   4       19.30       19.21      2.49 o 
   0 -10   4       53.85       68.31      4.15 o 
   1 -10   4       20.50       15.77      2.93 o 
   2 -10   4      449.93      445.34     13.85 o 
   3 -10   4       27.78       27.73      4.37 o 
   4 -10   4      324.26      322.41     20.36 o 
   5 -10   4       84.73      101.37     10.15 o 
  -6  -9   4        3.22        5.92      3.57 o 
  -5  -9   4      263.20      229.78     15.98 o 
  -4  -9   4        6.32        8.45      3.24 o 
  -3  -9   4     1164.02     1180.12     48.62 o 
  -2  -9   4      528.58      519.02     13.23 o 
  -1  -9   4     2768.63     2775.16     63.65 o 
   0  -9   4      435.71      406.42     11.89 o 
   1  -9   4       44.38       57.18      5.11 o 
   2  -9   4      346.50      351.47     11.25 o 
   3  -9   4      193.20      201.52     10.02 o 
   4  -9   4      232.64      223.46     10.98 o 
   5  -9   4      120.10      117.98      7.85 o 
  -7  -8   4        7.20       12.63      6.96 o 
  -6  -8   4      293.14      301.05     14.46 o 
  -5  -8   4      181.39      156.05      9.24 o 
  -4  -8   4       83.21       84.80      7.80 o 
  -3  -8   4       48.10       57.10      4.52 o 
  -2  -8   4      833.19      809.32     19.35 o 
  -1  -8   4      300.66      299.21      8.25 o 
   0  -8   4       60.01       73.53      2.74 o 
   1  -8   4      887.14      851.15     23.12 o 
   2  -8   4       76.97       80.04      4.14 o 
   3  -8   4       61.41       54.41      4.41 o 
   4  -8   4      402.02      400.62     15.99 o 
   5  -8   4       24.49       24.36      4.77 o 
   6  -8   4       39.72       35.01      4.92 o 
  -7  -7   4      118.11      122.41      8.26 o 
  -6  -7   4       13.30       17.46      3.56 o 
  -5  -7   4       20.57       19.74      4.72 o 
  -4  -7   4       73.38       67.88      5.74 o 
  -3  -7   4      332.10      338.92     10.72 o 
  -2  -7   4       30.08       38.39      2.86 o 
  -1  -7   4      143.24      149.94      3.90 o 
   0  -7   4      968.19     1078.58     19.49 o 
   1  -7   4      360.40      409.39     10.11 o 
   2  -7   4      369.39      409.19     12.13 o 
   3  -7   4       83.11       85.27      4.20 o 
   4  -7   4     1088.07     1063.60     35.85 o 
   5  -7   4        3.68        2.66      2.25 o 
   6  -7   4     1389.40     1314.63     44.94 o 
  -7  -6   4        6.97        5.63      2.93 o 
  -6  -6   4        1.33        4.20      2.52 o 
  -5  -6   4      212.82      188.44      9.47 o 
  -4  -6   4      195.13      172.15      7.24 o 
  -3  -6   4       50.02       40.97      2.75 o 
  -2  -6   4      831.65      845.12     20.83 o 
  -1  -6   4      531.64      527.41     10.43 o 
   0  -6   4      428.67      520.84      9.89 o 
   1  -6   4      353.58      375.08      8.03 o 
   2  -6   4      142.93      137.28      4.29 o 
   3  -6   4      188.44      183.28      5.41 o 
   4  -6   4        1.36        2.23      1.70 o 
   5  -6   4      103.94      101.70      6.17 o 
   6  -6   4     1127.38     1091.59     47.16 o 
   7  -6   4      138.25      128.37     13.12 o 
  -8  -5   4       86.47       99.96     11.00 o 
  -7  -5   4       15.71        5.57      4.66 o 
  -6  -5   4        4.52        5.74      2.56 o 
  -5  -5   4      409.14      341.27     47.51 o 
  -4  -5   4      570.99      526.39     17.34 o 
  -3  -5   4        3.23        1.46      0.71 o 
  -2  -5   4      556.34      510.51      9.90 o 
  -1  -5   4      470.36      445.42      9.28 o 
   0  -5   4       93.32       77.25      2.35 o 
   1  -5   4     1254.04     1440.90     27.11 o 
   2  -5   4        6.83        5.74      0.73 o 
   3  -5   4      832.57      827.88     16.54 o 
   4  -5   4       31.70       40.46      3.52 o 
   5  -5   4        3.12        3.38      1.84 o 
   6  -5   4       16.50       16.75      5.13 o 
   7  -5   4        5.08        5.47      2.98 o 
  -8  -4   4       38.13       37.53      7.81 o 
  -7  -4   4      463.46      436.69     26.38 o 
  -6  -4   4       38.87       43.38      7.01 o 
  -5  -4   4      903.68      861.10     32.92 o 
  -4  -4   4        0.11        1.33      0.87 o 
  -3  -4   4     1358.97     1259.67     26.15 o 
  -2  -4   4      322.46      314.77      6.67 o 
  -1  -4   4     5159.86     5390.54     94.96 o 
   0  -4   4      712.64      888.40     16.62 o 
   1  -4   4     1773.31     1992.12     39.10 o 
   2  -4   4      282.10      313.58      6.42 o 
   3  -4   4      301.79      313.00      6.30 o 
   4  -4   4      292.99      285.92      6.98 o 
   5  -4   4        4.95        4.16      2.37 o 
   6  -4   4      231.59      224.33     10.71 o 
   7  -4   4      207.26      104.10      9.56 o 
   8  -4   4      177.94      154.45     13.22 o 
  -8  -3   4       89.71       87.27     10.30 o 
  -7  -3   4      105.01       93.10     10.14 o 
  -6  -3   4       27.19       39.22      4.44 o 
  -5  -3   4        1.83        1.56      1.09 o 
  -4  -3   4      683.01      667.99     18.04 o 
  -3  -3   4      311.53      350.70      9.99 o 
  -2  -3   4      981.34      994.96     19.09 o 
  -1  -3   4      190.39      235.92      4.31 o 
   0  -3   4      125.47      148.38      3.31 o 
   1  -3   4       91.14      125.63      3.79 o 
   2  -3   4      781.64      835.61     16.32 o 
   3  -3   4       16.39       18.59      0.96 o 
   4  -3   4       35.64       36.92      1.72 o 
   5  -3   4        0.37        0.69      1.21 o 
   6  -3   4      190.64      161.64      7.91 o 
   8  -3   4       93.84      125.64     11.23 o 
  -8  -2   4       14.00       14.07      6.14 o 
  -7  -2   4       97.95       94.29     10.06 o 
  -6  -2   4      143.57      160.41     10.31 o 
  -5  -2   4      412.93      390.37     10.86 o 
  -4  -2   4      282.24      265.70      8.30 o 
  -3  -2   4      172.01      168.83      5.19 o 
  -2  -2   4       15.97       28.37      1.50 o 
  -1  -2   4       67.21       71.48      1.60 o 
   0  -2   4      617.13      669.72     14.35 o 
   1  -2   4       14.60        6.18      0.82 o 
   2  -2   4       20.26       19.38      1.00 o 
   3  -2   4      353.95      376.41      8.61 o 
   4  -2   4      411.19      382.54      9.31 o 
   5  -2   4      517.94      467.47     12.82 o 
   6  -2   4        0.01        1.80      2.54 o 
  -8  -1   4        0.74        6.52      5.35 o 
  -7  -1   4       97.67       91.17     10.03 o 
  -6  -1   4       59.97       66.62      5.49 o 
  -5  -1   4       39.83       34.50      1.90 o 
  -4  -1   4      463.48      423.03     11.56 o 
  -3  -1   4      215.36      199.11      6.68 o 
  -2  -1   4      172.00      182.73      5.34 o 
  -1  -1   4      406.66      355.54      7.83 o 
   0  -1   4     2742.69     2641.56     48.53 o 
   1  -1   4     4538.40     4530.11     96.04 o 
   2  -1   4       83.97       73.11      2.08 o 
   3  -1   4     1444.60     1365.35     34.75 o 
   4  -1   4      227.76      222.17      8.14 o 
   5  -1   4      258.93      256.34     21.29 o 
   6  -1   4      233.79      226.09     14.07 o 
   7  -1   4       92.73       92.10      8.88 o 
  -8   0   4      135.36      141.04     13.52 o 
  -7   0   4        4.35        5.12      4.55 o 
  -6   0   4      372.54      363.44     15.50 o 
  -5   0   4      276.54      273.85      8.06 o 
  -4   0   4      436.80      407.32     11.21 o 
  -3   0   4      407.49      354.79     11.38 o 
  -2   0   4        6.14        7.09      1.27 o 
  -1   0   4     3416.97     3239.11     81.71 o 
   0   0   4     1046.32      948.55     17.79 o 
   1   0   4        5.48        9.31      0.65 o 
   2   0   4        6.36       12.65      0.98 o 
   3   0   4      222.22      206.80      6.09 o 
   5   0   4      142.39      130.87      6.04 o 
   6   0   4        1.26        6.14      2.91 o 
   7   0   4       49.18       45.20      6.88 o 
   8   0   4       16.66       10.04      4.48 o 
  -8   1   4       44.43       46.76      9.07 o 
  -7   1   4       52.22       46.81      8.27 o 
  -6   1   4       19.32       28.54      4.37 o 
  -5   1   4      408.77      404.68     11.43 o 
  -4   1   4      227.18      257.31      7.03 o 
  -3   1   4       40.74       49.02      2.12 o 
  -2   1   4        0.01        1.01      0.46 o 
  -1   1   4      113.53      113.79      4.07 o 
   0   1   4     2147.45     2094.73     35.72 o 
   1   1   4      324.17      219.68      4.39 o 
   2   1   4      574.81      515.93     12.30 o 
   3   1   4      302.16      242.20      5.45 o 
   4   1   4       91.38       93.52      3.25 o 
   5   1   4       64.64       64.11      2.89 o 
   6   1   4      393.71      381.61     21.25 o 
   7   1   4       88.28       97.12      9.19 o 
   8   1   4       49.58       39.15      7.03 o 
  -8   2   4       12.47        7.72      5.93 o 
  -7   2   4        0.10        2.59      4.99 o 
  -6   2   4      288.61      297.53     10.52 o 
  -5   2   4       72.50       64.32      3.65 o 
  -4   2   4      973.93      934.20     20.57 o 
  -3   2   4        8.35       15.81      0.89 o 
  -2   2   4     1212.07     1254.68     22.19 o 
  -1   2   4       34.14       27.70      1.20 o 
   0   2   4      338.98      303.47      6.64 o 
   1   2   4      622.55      541.25     11.68 o 
   2   2   4     1190.53     1079.26     19.20 o 
   3   2   4      521.37      483.87     10.38 o 
   5   2   4       26.61       22.76      2.06 o 
   6   2   4        0.84        5.98      3.05 o 
   7   2   4       76.43       80.43      8.23 o 
  -7   3   4      113.40       97.64     10.82 o 
  -6   3   4       34.61       34.13      3.17 o 
  -5   3   4       36.78       38.58      2.85 o 
  -4   3   4       12.56       34.26      2.79 o 
  -3   3   4      749.47      805.15     15.53 o 
  -2   3   4     1697.24     1806.34     33.75 o 
  -1   3   4      195.10      204.44      3.95 o 
   0   3   4        1.18        1.43      0.45 o 
   1   3   4     1130.28     1165.82     28.09 o 
   2   3   4      593.44      547.62      9.45 o 
   3   3   4     2746.83     2499.25     44.75 o 
   4   3   4      155.96      158.46      3.81 o 
   5   3   4      343.56      341.45      8.65 o 
   6   3   4      589.96      546.80     28.87 o 
   7   3   4       58.61       64.79      7.78 o 
   8   3   4        1.82        4.44      4.02 o 
  -7   4   4      118.51      130.61      8.10 o 
  -6   4   4       78.66       73.86      3.69 o 
  -5   4   4        6.21        4.59      1.37 o 
  -4   4   4       11.60       19.18      1.85 o 
  -3   4   4        2.92        3.92      0.94 o 
  -2   4   4       42.15       34.89      1.37 o 
  -1   4   4      585.16      678.37     13.14 o 
   0   4   4      384.75      519.55      8.56 o 
   1   4   4      274.38      259.48      5.31 o 
   2   4   4     1731.96     1504.87     21.12 o 
   3   4   4      631.16      554.49      9.72 o 
   4   4   4       44.91       34.68      1.63 o 
   5   4   4       42.28       41.15      2.03 o 
   6   4   4     1599.47     1587.69     75.06 o 
   7   4   4      139.02      128.12     11.24 o 
   8   4   4        1.75        2.46      3.72 o 
  -7   5   4        0.10        1.29      2.26 o 
  -6   5   4       89.48       87.10      5.40 o 
  -5   5   4      122.29      116.39      5.21 o 
  -4   5   4      216.90      212.08      6.74 o 
  -3   5   4       90.03       78.03      2.92 o 
  -2   5   4      485.79      434.84      8.84 o 
  -1   5   4        0.66       -0.92      0.61 o 
   0   5   4      189.49      250.74      4.45 o 
   1   5   4      610.91      748.61     15.73 o 
   2   5   4      708.41      675.70     10.35 o 
   3   5   4       54.98       38.63      1.38 o 
   4   5   4      179.45      166.03      4.24 o 
   5   5   4      196.71      179.52      6.06 o 
   6   5   4       28.27       31.61      3.92 o 
   7   5   4      144.00      155.11     12.36 o 
   8   5   4      205.37      238.23     17.39 o 
  -7   6   4      236.21      272.41     15.34 o 
  -6   6   4       83.35       86.57      9.56 o 
  -5   6   4       13.14       12.20      2.30 o 
  -4   6   4        4.72        7.78      1.87 o 
  -3   6   4      166.94      156.63      5.59 o 
  -2   6   4      108.95      116.18      3.32 o 
  -1   6   4       51.45       76.16      2.54 o 
   0   6   4      390.57      451.82      7.57 o 
   1   6   4      112.68      120.40      2.65 o 
   2   6   4      354.44      328.44      5.73 o 
   3   6   4      980.37      965.03     16.69 o 
   4   6   4       48.47       47.09      2.86 o 
   5   6   4      251.71      251.43      9.55 o 
   6   6   4       88.37       81.51      6.03 o 
   7   6   4       77.42       75.27      8.81 o 
   8   6   4      318.68      333.06     24.58 o 
  -6   7   4       27.27       25.80      4.75 o 
  -5   7   4       34.04       34.51      4.18 o 
  -4   7   4      239.15      213.26      8.16 o 
  -3   7   4       10.81        6.43      1.88 o 
  -2   7   4      145.92      162.13      5.43 o 
  -1   7   4       26.56       31.69      1.95 o 
   0   7   4       44.01       40.29      1.51 o 
   1   7   4       43.57       54.78      1.79 o 
   2   7   4        3.75        3.32      0.76 o 
   3   7   4       34.29       37.38      2.40 o 
   4   7   4       18.31       19.38      2.09 o 
   5   7   4      695.16      645.82     25.28 o 
   6   7   4       12.72       10.22      2.80 o 
   7   7   4      607.65      594.25     24.38 o 
   8   7   4       21.42       31.08      8.55 o 
  -6   8   4        0.02        8.43      4.26 o 
  -5   8   4      105.04      104.77      7.00 o 
  -4   8   4       91.09       90.06      5.17 o 
  -3   8   4      304.31      291.37     10.26 o 
  -2   8   4        0.03        0.24      1.18 o 
  -1   8   4      175.03      174.88      5.87 o 
   0   8   4        0.01        0.08      0.73 o 
   1   8   4      105.30      107.36      2.96 o 
   2   8   4       78.12       76.32      2.68 o 
   3   8   4     1224.87     1213.72     25.35 o 
   4   8   4       45.30       80.25      6.57 o 
   5   8   4       47.46       48.95      5.32 o 
   6   8   4        2.35       11.60      3.19 o 
   7   8   4        1.63        4.49      2.39 o 
   8   8   4        4.67        8.74      3.56 o 
  -5   9   4      277.25      291.84     17.58 o 
  -4   9   4        1.96        4.17      2.62 o 
  -3   9   4      564.17      524.42     16.55 o 
  -2   9   4      334.27      280.47      9.45 o 
  -1   9   4      908.46      904.06     22.50 o 
   0   9   4      112.04      129.78      4.91 o 
   1   9   4      285.74      280.45      6.55 o 
   2   9   4        5.33        3.54      1.05 o 
   3   9   4        1.57        1.04      1.07 o 
   4   9   4      303.49      286.92      9.52 o 
   5   9   4       51.81       56.24      5.27 o 
   6   9   4      128.71      126.01      8.75 o 
   7   9   4       46.24       72.90      8.54 o 
  -4  10   4      151.28      145.18      8.80 o 
  -3  10   4      108.30       82.17      6.53 o 
  -2  10   4      357.84      327.19     10.94 o 
  -1  10   4       84.19       79.59      4.07 o 
   0  10   4      382.47      361.90     12.87 o 
   1  10   4       38.59       32.69      2.83 o 
   2  10   4      489.26      495.29     11.08 o 
   3  10   4      920.74      891.55     19.44 o 
   4  10   4        0.47        1.81      1.79 o 
   5  10   4       10.52       11.00      3.27 o 
   6  10   4        0.77        4.29      2.94 o 
   7  10   4      138.84      161.38     14.31 o 
  -4  11   4       58.55       71.38      8.10 o 
  -3  11   4        0.32       -0.76      2.58 o 
  -2  11   4        0.01        0.24      1.54 o 
  -1  11   4       21.60       28.77      4.18 o 
   0  11   4      555.68      550.61     21.92 o 
   1  11   4      161.59      139.97      7.60 o 
   2  11   4       48.81       58.16      3.28 o 
   3  11   4        2.46        0.62      1.42 o 
   4  11   4      287.79      305.26     10.43 o 
   5  11   4       25.92       35.49      4.59 o 
   6  11   4        3.77        4.91      2.98 o 
  -3  12   4        7.95       10.55      3.90 o 
  -2  12   4        0.30       -0.22      1.92 o 
  -1  12   4       22.17       32.13      4.56 o 
   0  12   4       56.84       62.19      5.80 o 
   1  12   4        0.60        0.95      1.88 o 
   2  12   4        1.36        0.43      1.51 o 
   3  12   4        6.02        7.67      1.95 o 
   4  12   4       57.16       63.40      4.53 o 
   5  12   4      493.95      497.28     22.25 o 
  -1  13   4      119.28       90.50      6.80 o 
   0  13   4       61.18       57.46     11.44 o 
   1  13   4       61.70       54.59      8.10 o 
   2  13   4        3.96        2.44      1.69 o 
   3  13   4       22.00       16.43      3.25 o 
   4  13   4      164.43      179.97      9.40 o 
   1  14   4        1.74        5.30      2.53 o 
   2  14   4      458.26      439.35     16.74 o 
  -2 -13   5       70.31       76.72     11.04 o 
  -1 -13   5      351.73      329.94     13.41 o 
   0 -13   5        2.16        1.44      1.86 o 
  -4 -12   5        0.07        2.93      3.60 o 
  -3 -12   5       35.81       46.42      6.64 o 
  -2 -12   5      300.86      235.01     17.23 o 
  -1 -12   5       37.49       33.83      5.97 o 
   0 -12   5       90.04       89.37      5.14 o 
   1 -12   5       24.34       28.93      3.59 o 
   2 -12   5        0.34        0.43      2.08 o 
  -5 -11   5        0.16       -0.78      3.28 o 
  -4 -11   5        0.02        1.42      3.23 o 
  -3 -11   5       32.94       33.11      5.33 o 
  -2 -11   5      333.79      309.04     11.90 o 
  -1 -11   5       32.48       37.12      3.83 o 
   0 -11   5        7.15        6.57      2.11 o 
   1 -11   5       19.60       18.88      2.90 o 
   2 -11   5        4.54        1.23      2.22 o 
   3 -11   5      291.71      285.41     10.32 o 
   4 -11   5       27.64       25.14      5.89 o 
  -6 -10   5      122.40      136.88     12.60 o 
  -5 -10   5       74.84       78.15      7.95 o 
  -4 -10   5       10.03       10.38      7.24 o 
  -3 -10   5       36.06       42.49      5.62 o 
  -2 -10   5      270.99      261.73     11.30 o 
  -1 -10   5       25.14       33.30      4.17 o 
   0 -10   5       52.14       45.84      4.87 o 
   1 -10   5      162.61      143.15      6.45 o 
   2 -10   5       48.70       51.39      4.26 o 
   3 -10   5       97.32       98.32      5.25 o 
   4 -10   5       99.91      109.60      9.97 o 
  -6  -9   5      205.22      200.30     13.85 o 
  -5  -9   5       46.87       51.48      9.56 o 
  -4  -9   5        0.04       -1.09      2.78 o 
  -3  -9   5      156.96      142.76     10.13 o 
  -2  -9   5      341.47      352.68     11.82 o 
  -1  -9   5      134.12      138.54      4.91 o 
   0  -9   5      120.16      142.63      6.08 o 
   1  -9   5      842.60      794.91     21.44 o 
   2  -9   5      142.47      160.15      9.08 o 
   3  -9   5       30.40       32.06      3.17 o 
   4  -9   5      332.10      341.51     14.60 o 
   5  -9   5        0.57        2.60      2.66 o 
  -7  -8   5       40.11       50.81     11.48 o 
  -6  -8   5       21.52       21.23      4.35 o 
  -5  -8   5        0.02        0.39      2.72 o 
  -4  -8   5       67.74       68.89      9.08 o 
  -3  -8   5       55.49       52.28      4.24 o 
  -2  -8   5        2.58        2.67      1.03 o 
  -1  -8   5      281.46      296.78      8.22 o 
   0  -8   5        5.99        8.50      1.32 o 
   1  -8   5     1355.52     1345.16     35.50 o 
   2  -8   5      292.99      264.74      8.84 o 
   3  -8   5      714.91      731.26     20.60 o 
   4  -8   5      336.69      332.35     14.18 o 
   5  -8   5      278.35      264.54     12.07 o 
   6  -8   5       99.24       88.32      6.78 o 
  -7  -7   5       11.27        8.88      3.41 o 
  -6  -7   5       35.45       35.90      4.88 o 
  -5  -7   5      119.61      104.81      7.31 o 
  -4  -7   5      396.98      401.99     17.35 o 
  -3  -7   5      360.90      358.08     12.93 o 
  -2  -7   5      429.41      413.01     13.29 o 
  -1  -7   5      185.12      222.86      5.56 o 
   0  -7   5      762.52      783.94     14.57 o 
   1  -7   5      365.43      373.49     12.36 o 
   2  -7   5       81.12       74.86      4.18 o 
   3  -7   5     1543.45     1476.41     38.54 o 
   4  -7   5       36.02       76.32     10.07 o 
   5  -7   5      218.95      183.51      9.15 o 
   6  -7   5      208.43      211.93     29.94 o 
  -6  -6   5      133.61      135.83      8.16 o 
  -5  -6   5      105.30      109.77      9.94 o 
  -4  -6   5      377.88      351.50     12.64 o 
  -3  -6   5      106.72      108.49      5.37 o 
  -2  -6   5      111.72      121.99      5.78 o 
  -1  -6   5      322.31      352.78      7.79 o 
   0  -6   5      389.92      447.16      9.13 o 
   1  -6   5      192.10      249.54      6.63 o 
   2  -6   5      160.80      175.88      5.15 o 
   3  -6   5       21.19       16.89      1.68 o 
   4  -6   5        9.39        9.77      2.44 o 
   5  -6   5       32.03       30.58      4.81 o 
   6  -6   5      143.25      139.80     16.83 o 
   7  -6   5        3.62        2.95      4.40 o 
  -7  -5   5       16.79       11.15      5.40 o 
  -6  -5   5       15.45       19.03      3.26 o 
  -5  -5   5       27.87       26.14      3.53 o 
  -4  -5   5       25.88       33.83      3.08 o 
  -3  -5   5       14.64       24.03      2.51 o 
  -2  -5   5      239.40      233.64      6.28 o 
  -1  -5   5       40.01       57.01      2.03 o 
   0  -5   5        1.77        6.50      0.91 o 
   1  -5   5      725.79      746.83     15.77 o 
   2  -5   5      320.92      333.22      7.21 o 
   3  -5   5       50.20       51.39      2.47 o 
   4  -5   5      237.66      248.50      8.15 o 
   5  -5   5      379.98      367.60     19.37 o 
   6  -5   5       63.24       56.52      6.56 o 
   7  -5   5        0.28        1.03      2.91 o 
  -8  -4   5       17.53       13.56      5.98 o 
  -7  -4   5      100.78       96.81     10.38 o 
  -6  -4   5      105.98      105.25     10.12 o 
  -5  -4   5       94.76       84.37      5.45 o 
  -4  -4   5       41.78       42.73      3.30 o 
  -3  -4   5      696.45      721.15     19.57 o 
  -2  -4   5       72.65       68.99      2.67 o 
  -1  -4   5      506.36      616.78     11.60 o 
   0  -4   5     3416.46     3917.56     70.50 o 
   1  -4   5      363.84      478.37     10.23 o 
   2  -4   5        2.36        0.41      0.46 o 
   3  -4   5      388.56      378.12      7.46 o 
   4  -4   5        1.52        2.76      1.26 o 
   5  -4   5      409.09      399.10     13.13 o 
   6  -4   5       22.27       24.69      7.60 o 
   7  -4   5      269.33      263.52     18.58 o 
  -8  -3   5        0.29        0.95      4.66 o 
  -7  -3   5        0.08       -1.20      4.15 o 
  -6  -3   5       65.60       68.67      8.23 o 
  -5  -3   5      679.83      655.86     25.70 o 
  -4  -3   5      101.65      116.84      4.27 o 
  -3  -3   5      163.33      162.39      5.35 o 
  -2  -3   5       90.84       88.27      2.78 o 
  -1  -3   5     1858.94     1856.60     32.57 o 
   0  -3   5       13.11       24.64      1.23 o 
   1  -3   5    11085.06    12505.04    222.74 o 
   2  -3   5       30.09       31.16      1.22 o 
   3  -3   5     1135.52     1193.41     23.15 o 
   4  -3   5      333.80      316.08      8.33 o 
   5  -3   5       56.23       50.85      4.98 o 
   6  -3   5       42.95       40.66      3.63 o 
   7  -3   5       12.60       10.61      4.98 o 
   8  -3   5      225.73      238.89     17.14 o 
  -8  -2   5       74.87       74.49     10.78 o 
  -7  -2   5        1.75        3.69      4.42 o 
  -6  -2   5      394.54      357.66     14.60 o 
  -5  -2   5      910.80      908.07     27.67 o 
  -4  -2   5       76.67       68.85      3.08 o 
  -3  -2   5       26.26       14.28      1.22 o 
  -2  -2   5        0.40        0.32      0.55 o 
  -1  -2   5       15.13       27.27      1.04 o 
   0  -2   5       12.77       24.77      1.06 o 
   1  -2   5       32.02       23.03      1.28 o 
   2  -2   5      772.74      848.34     16.89 o 
   3  -2   5      997.62     1011.81     20.70 o 
   4  -2   5      138.26      155.02      4.58 o 
   5  -2   5      498.94      473.06     29.48 o 
   6  -2   5        3.67        6.85      2.44 o 
   7  -2   5       36.71       40.34      6.60 o 
  -8  -1   5       51.68       47.36      8.95 o 
  -7  -1   5       19.31       14.99      5.64 o 
  -6  -1   5       39.58       61.50      5.44 o 
  -5  -1   5      130.43      117.55      3.82 o 
  -4  -1   5       48.08       54.54      2.61 o 
  -3  -1   5      260.55      249.64      5.17 o 
  -2  -1   5      696.13      688.43     17.32 o 
  -1  -1   5      387.70      382.57      6.54 o 
   0  -1   5       40.21       44.91      1.33 o 
   1  -1   5      721.29      711.77     16.18 o 
   2  -1   5      102.86       96.65      2.88 o 
   3  -1   5      594.86      628.19     14.29 o 
   4  -1   5      116.14      138.76      5.52 o 
   5  -1   5       51.81       53.55      3.48 o 
   6  -1   5        6.97        6.08      3.14 o 
   7  -1   5      211.23      238.22     15.62 o 
  -8   0   5       85.36       80.18     11.59 o 
  -7   0   5      218.52      223.36     16.75 o 
  -6   0   5        3.08        5.23      4.25 o 
  -5   0   5      571.19      563.76     13.66 o 
  -4   0   5       26.11       27.45      1.97 o 
  -3   0   5      144.19      122.23      3.31 o 
  -2   0   5        3.21        1.55      0.65 o 
  -1   0   5      902.41      850.92     19.54 o 
   0   0   5     1053.43      982.77     19.45 o 
   1   0   5      172.05      186.76      3.80 o 
   2   0   5      829.43      777.27     17.46 o 
   3   0   5       95.83       70.09      2.53 o 
   4   0   5       43.82       42.06      1.89 o 
   5   0   5      435.10      444.78     31.19 o 
   6   0   5       10.26       13.17      3.84 o 
   7   0   5      213.40      229.41     15.38 o 
   8   0   5       50.54       53.22      8.07 o 
  -8   1   5        1.31        2.04      5.27 o 
  -7   1   5       60.35       57.68      9.31 o 
  -6   1   5      313.38      325.46     14.48 o 
  -5   1   5       46.41       40.87      2.56 o 
  -4   1   5      301.13      309.30      8.30 o 
  -3   1   5       46.13       45.53      1.47 o 
  -2   1   5      840.06      801.06     15.21 o 
  -1   1   5      542.33      498.65      9.94 o 
   0   1   5       35.70       40.46      1.31 o 
   1   1   5        5.44        2.45      0.43 o 
   2   1   5      111.30       78.61      2.25 o 
   3   1   5      906.75      842.27     21.54 o 
   4   1   5       17.28       19.45      1.89 o 
   5   1   5        3.58        2.08      1.19 o 
   6   1   5        1.42        1.08      2.67 o 
   7   1   5      208.49      206.47     14.38 o 
   8   1   5       15.18       13.80      4.74 o 
  -7   2   5        6.70        5.21      5.16 o 
  -6   2   5       22.12       26.33      2.77 o 
  -5   2   5        6.97        6.07      1.69 o 
  -4   2   5      166.29      198.53      5.40 o 
  -3   2   5      413.62      417.32      7.98 o 
  -2   2   5      136.78      134.93      3.08 o 
  -1   2   5       24.20       25.35      1.18 o 
   0   2   5      975.42      957.88     18.43 o 
   1   2   5      716.05      693.57     10.96 o 
   2   2   5      674.89      624.65     12.12 o 
   3   2   5       13.78       27.78      1.64 o 
   4   2   5        3.61       11.69      3.14 o 
   5   2   5       65.71       57.68      4.11 o 
   6   2   5      312.87      326.42     19.16 o 
   7   2   5       35.91       43.87      6.99 o 
   8   2   5      125.82      126.82     11.61 o 
  -7   3   5        2.73       -1.69      4.85 o 
  -6   3   5        0.04        1.32      1.79 o 
  -5   3   5       11.83       14.02      1.84 o 
  -4   3   5       65.45       59.57      2.65 o 
  -3   3   5      231.21      269.16      5.90 o 
  -2   3   5     2904.54     2945.93     54.45 o 
  -1   3   5      221.18      193.60      3.27 o 
   0   3   5     2004.56     2162.60     32.58 o 
   1   3   5     1978.65     1892.41     36.73 o 
   2   3   5      712.18      609.35      9.60 o 
   3   3   5       18.30       17.66      1.02 o 
   4   3   5      755.13      733.08     14.71 o 
   5   3   5        4.91        5.09      1.31 o 
   6   3   5       22.54       26.91      5.21 o 
   7   3   5       22.83       28.41      5.75 o 
   8   3   5       13.68       16.52      5.18 o 
  -7   4   5      144.74      149.29      7.01 o 
  -6   4   5       46.34       43.87      3.53 o 
  -5   4   5      240.03      229.94      7.99 o 
  -4   4   5      238.80      251.46      6.20 o 
  -3   4   5      188.33      201.01      4.84 o 
  -2   4   5      798.77      843.74     14.96 o 
  -1   4   5      167.02      201.26      3.71 o 
   0   4   5        6.56       10.60      0.73 o 
   1   4   5      166.04      162.49      3.13 o 
   2   4   5      412.34      390.89      6.47 o 
   3   4   5      812.92      726.72     12.62 o 
   4   4   5      368.31      357.23      7.76 o 
   5   4   5      434.33      440.12     17.65 o 
   6   4   5      166.48      153.56      8.15 o 
   7   4   5       92.67       91.55      9.30 o 
   8   4   5       20.74       11.89      4.57 o 
  -7   5   5       15.65        4.59      5.93 o 
  -6   5   5       74.80       76.07      4.54 o 
  -5   5   5        4.43        3.46      1.56 o 
  -4   5   5       10.43       13.48      2.26 o 
  -3   5   5       16.87       20.73      1.89 o 
  -2   5   5       37.91       37.91      1.81 o 
  -1   5   5      644.50      799.63     15.51 o 
   0   5   5        0.29        0.53      0.47 o 
   1   5   5       87.11       92.38      2.17 o 
   2   5   5       12.70       19.94      1.05 o 
   3   5   5      128.66      113.63      2.73 o 
   4   5   5      313.17      289.83      6.64 o 
   5   5   5      483.63      458.84     15.41 o 
   6   5   5       15.27        9.98      3.80 o 
   7   5   5        9.00       13.90      3.38 o 
   8   5   5      841.24      883.21     46.19 o 
  -6   6   5       26.31       55.16     11.69 o 
  -5   6   5       37.83       38.40      3.88 o 
  -4   6   5      208.28      212.96      7.88 o 
  -3   6   5      136.85      131.90      5.05 o 
  -2   6   5      683.93      735.68     15.35 o 
  -1   6   5      422.82      431.61      9.06 o 
   0   6   5       72.80       51.09      1.60 o 
   1   6   5        0.26        0.94      0.56 o 
   2   6   5       98.30      109.18      2.63 o 
   3   6   5        1.01        2.20      0.77 o 
   4   6   5     1073.42      957.09     25.04 o 
   5   6   5       90.20       83.01      4.86 o 
   6   6   5        5.13        7.27      3.17 o 
   7   6   5      132.56      112.19      7.51 o 
   8   6   5      229.83      280.37     40.36 o 
  -6   7   5        7.59        5.19      2.36 o 
  -5   7   5      131.79      132.00      7.54 o 
  -4   7   5      105.44      110.59      5.40 o 
  -3   7   5      270.07      272.31      8.60 o 
  -2   7   5       17.90       12.43      1.62 o 
  -1   7   5       80.72       70.17      2.82 o 
   0   7   5      160.22      217.27      4.25 o 
   1   7   5       56.49       56.50      1.82 o 
   2   7   5        0.51        0.76      0.86 o 
   3   7   5        3.74        4.35      1.10 o 
   4   7   5      245.86      212.36      7.08 o 
   5   7   5       66.68       64.70      5.74 o 
   6   7   5        5.13        9.24      2.70 o 
   7   7   5       13.88       14.12      4.76 o 
   8   7   5      107.85      117.87      8.64 o 
  -6   8   5       94.22      113.21     15.01 o 
  -5   8   5        9.93        9.36      4.25 o 
  -4   8   5        3.99        5.65      2.59 o 
  -3   8   5      262.70      230.89      8.76 o 
  -2   8   5      628.06      589.89     13.91 o 
  -1   8   5       53.07       69.67      4.63 o 
   0   8   5       73.28       80.09      2.72 o 
   1   8   5        5.62        5.73      0.90 o 
   2   8   5        2.22        1.01      0.92 o 
   3   8   5       83.43       71.41      2.97 o 
   4   8   5      289.70      271.06      8.71 o 
   5   8   5       24.04       30.07      4.33 o 
   6   8   5       37.11       30.81      4.53 o 
   7   8   5       12.08        8.20      3.11 o 
  -5   9   5       28.94       29.95      7.51 o 
  -4   9   5        0.13       -1.47      2.32 o 
  -3   9   5        0.92        0.84      2.34 o 
  -2   9   5       86.52       76.19      4.53 o 
  -1   9   5       92.34      108.61      4.61 o 
   0   9   5      108.03       92.41      4.12 o 
   1   9   5        6.69        7.62      1.33 o 
   2   9   5       13.81       11.41      1.45 o 
   3   9   5      261.67      254.11      6.69 o 
   4   9   5      215.71      209.46      7.60 o 
   5   9   5      314.59      286.10     11.80 o 
   6   9   5       42.22       56.49      6.39 o 
   7   9   5      184.99      214.03     12.16 o 
  -4  10   5       15.84       13.52      3.57 o 
  -3  10   5       22.14       27.48      4.31 o 
  -2  10   5      116.69      113.10      6.67 o 
  -1  10   5      570.84      519.58     14.20 o 
   0  10   5      600.42      542.81     17.94 o 
   1  10   5      843.83      805.98     23.04 o 
   2  10   5       90.09      100.85      3.56 o 
   3  10   5       82.54       72.58      3.30 o 
   4  10   5       31.76       36.84      4.29 o 
   5  10   5       99.86      101.16      6.84 o 
   6  10   5        0.51        2.25      3.01 o 
   7  10   5        5.04        5.29      7.66 o 
  -4  11   5      230.36      266.12     13.41 o 
  -3  11   5       35.15       42.84      6.05 o 
  -2  11   5        9.33        7.98      2.22 o 
  -1  11   5       12.86        8.69      2.40 o 
   0  11   5       26.78       32.85      4.18 o 
   1  11   5        9.22       11.98      2.06 o 
   2  11   5      817.08      754.93     21.86 o 
   3  11   5      322.89      310.26      9.22 o 
   4  11   5      180.18      176.57      8.86 o 
   5  11   5      428.97      414.13     15.95 o 
   6  11   5      225.60      237.13     11.18 o 
  -3  12   5       15.65       10.47      3.87 o 
  -2  12   5       28.37       22.96      3.53 o 
  -1  12   5       39.42       35.21     13.55 o 
   0  12   5      125.71      128.43      7.78 o 
   1  12   5      123.37      135.29      7.75 o 
   2  12   5      314.23      304.03      9.04 o 
   3  12   5       25.48       21.85      2.86 o 
   4  12   5        7.01       11.04      3.14 o 
   5  12   5       73.91       94.88      9.05 o 
  -1  13   5       37.56       36.19     12.47 o 
   0  13   5       10.10       10.50      3.19 o 
   1  13   5        1.07        4.32      2.28 o 
   2  13   5      177.17      176.52      6.24 o 
   3  13   5      128.34      131.77      7.09 o 
   4  13   5       77.47       77.63     12.04 o 
  -1 -13   6       41.25       43.15      4.16 o 
  -3 -12   6      386.90      344.58     23.20 o 
  -2 -12   6        0.77        0.97      4.04 o 
  -1 -12   6      478.52      462.98     17.36 o 
   0 -12   6        2.21        1.06      1.67 o 
   1 -12   6      327.89      320.69     13.13 o 
   2 -12   6       20.43       19.72      3.33 o 
  -5 -11   6        3.70        1.84      3.84 o 
  -4 -11   6        3.36        2.98      3.67 o 
  -3 -11   6       47.96       53.05     14.90 o 
  -2 -11   6      108.14      102.23     10.39 o 
  -1 -11   6        0.65        0.29      1.69 o 
   0 -11   6       21.76       18.95      2.84 o 
   1 -11   6        2.25        3.24      2.02 o 
   2 -11   6       94.46       89.74      5.35 o 
   3 -11   6        2.12        1.94      2.30 o 
  -5 -10   6        7.71       14.23      5.01 o 
  -4 -10   6      359.73      350.54     27.80 o 
  -3 -10   6       38.88       38.48     15.99 o 
  -2 -10   6        7.71       16.46      4.06 o 
  -1 -10   6       28.83       27.46      3.51 o 
   0 -10   6      351.74      345.77     19.15 o 
   1 -10   6       54.22       52.43      3.89 o 
   2 -10   6        3.34        4.99      2.25 o 
   3 -10   6        4.00        5.30      2.26 o 
   4 -10   6       15.04       15.32      3.79 o 
  -6  -9   6       83.22       91.87     19.74 o 
  -5  -9   6       20.40       22.93      4.49 o 
  -4  -9   6        6.55        8.37      3.32 o 
  -3  -9   6        3.40        8.65      3.23 o 
  -2  -9   6      313.32      288.30     11.66 o 
  -1  -9   6       10.51        8.19      1.74 o 
   0  -9   6       40.39       44.21      5.37 o 
   1  -9   6        2.54        9.02      1.88 o 
   2  -9   6        5.79        3.93      1.72 o 
   3  -9   6      170.85      156.16      6.58 o 
   4  -9   6      219.80      214.94     10.72 o 
   5  -9   6       59.07       75.96     10.19 o 
  -6  -8   6      347.50      341.45     16.47 o 
  -5  -8   6        0.08       -1.36      2.93 o 
  -4  -8   6      692.44      652.72     37.73 o 
  -3  -8   6      371.26      366.72     16.50 o 
  -2  -8   6       49.56       54.24      5.41 o 
  -1  -8   6        2.79        3.04      1.15 o 
   0  -8   6      177.42      193.28      6.55 o 
   1  -8   6      197.24      224.05      6.83 o 
   2  -8   6        2.00        0.92      1.32 o 
   3  -8   6      276.48      244.88      8.58 o 
   4  -8   6      173.54      184.91     12.74 o 
   5  -8   6       45.93       42.24      5.18 o 
   6  -8   6      167.27      214.03     18.77 o 
  -7  -7   6       88.42      105.23     13.57 o 
  -6  -7   6      118.09      120.42      7.98 o 
  -5  -7   6      118.36      107.22      7.51 o 
  -4  -7   6      136.95      133.90      8.25 o 
  -3  -7   6      102.49      103.97      5.77 o 
  -2  -7   6      151.13      133.88      6.44 o 
  -1  -7   6       75.44       79.82      3.22 o 
   0  -7   6       35.45       44.23      2.09 o 
   1  -7   6       57.19       62.75      2.84 o 
   2  -7   6       30.49       40.52      3.55 o 
   3  -7   6       92.59       90.17      3.76 o 
   4  -7   6      332.51      307.35     12.86 o 
   5  -7   6      348.15      339.15     14.13 o 
   6  -7   6       12.47       16.28      6.54 o 
  -7  -6   6        1.05        4.53      3.04 o 
  -6  -6   6        0.04        1.39      2.47 o 
  -5  -6   6       99.31       91.92      6.48 o 
  -4  -6   6       26.08       31.70      4.16 o 
  -3  -6   6        7.52        5.44      1.97 o 
  -2  -6   6      219.14      225.40      8.87 o 
  -1  -6   6       51.28       68.85      2.60 o 
   0  -6   6       87.62       87.33      2.77 o 
   1  -6   6      784.30      928.56     18.94 o 
   2  -6   6      555.25      535.70     15.11 o 
   3  -6   6      320.47      307.70      8.25 o 
   4  -6   6      270.59      259.40     10.98 o 
   5  -6   6      191.90      180.84     10.13 o 
   6  -6   6      103.32       99.51     11.05 o 
   7  -6   6       46.83       58.40     10.11 o 
  -7  -5   6        1.15        3.42      2.68 o 
  -6  -5   6      492.59      435.70     24.33 o 
  -5  -5   6       37.72       43.83      4.68 o 
  -4  -5   6      535.23      499.60     16.94 o 
  -3  -5   6      180.80      207.76      8.17 o 
  -2  -5   6      495.73      507.98     13.11 o 
  -1  -5   6        3.99        5.90      0.86 o 
   0  -5   6       34.56       30.05      1.58 o 
   1  -5   6       60.48       65.29      2.29 o 
   2  -5   6      395.31      418.73     10.04 o 
   3  -5   6      168.94      176.46      5.25 o 
   4  -5   6       43.17       50.55      5.58 o 
   5  -5   6      428.65      396.50     22.10 o 
   6  -5   6       47.06       53.60     15.05 o 
   7  -5   6        0.33        2.15      3.59 o 
  -7  -4   6       38.36       45.25      6.98 o 
  -6  -4   6       31.43       35.89      5.27 o 
  -5  -4   6      202.22      158.27     11.66 o 
  -4  -4   6        7.30       15.88      2.13 o 
  -3  -4   6        2.54        1.65      1.02 o 
  -2  -4   6      213.29      229.94      6.49 o 
  -1  -4   6      433.89      454.12      8.84 o 
   0  -4   6        4.45        5.90      0.81 o 
   1  -4   6       10.20       30.02      1.51 o 
   2  -4   6        9.79        6.99      0.78 o 
   3  -4   6      110.39      118.54      3.36 o 
   4  -4   6       92.30       95.07      4.66 o 
   5  -4   6       57.29       46.31      3.43 o 
   6  -4   6      233.76      219.76     19.81 o 
   7  -4   6      185.45      244.74     18.03 o 
  -7  -3   6       50.15       61.96      9.65 o 
  -6  -3   6        5.18        6.76      4.17 o 
  -5  -3   6      314.55      294.59     12.90 o 
  -4  -3   6        6.11       14.77      3.86 o 
  -3  -3   6        0.32        0.60      0.85 o 
  -2  -3   6       84.35      105.32      5.42 o 
  -1  -3   6      485.19      558.39     13.53 o 
   0  -3   6      551.73      678.31     12.03 o 
   1  -3   6      110.00      165.36      3.82 o 
   2  -3   6     1221.09     1312.18     24.45 o 
   3  -3   6      462.28      484.31     10.52 o 
   4  -3   6      119.88      105.53      4.12 o 
   5  -3   6        0.02       -0.41      1.30 o 
   6  -3   6      354.91      368.03     15.33 o 
   7  -3   6       24.99       41.73      7.68 o 
   8  -3   6       16.45        5.55      3.86 o 
  -8  -2   6       32.88       30.28      8.00 o 
  -7  -2   6      157.60      146.96     13.09 o 
  -6  -2   6        1.71        1.45      1.80 o 
  -5  -2   6      324.60      331.42     17.41 o 
  -4  -2   6      242.65      242.11      6.70 o 
  -3  -2   6        7.40        6.45      1.04 o 
  -2  -2   6      244.32      257.36      6.91 o 
  -1  -2   6      313.75      341.64      6.04 o 
   0  -2   6      110.66      162.07      3.95 o 
   1  -2   6     2267.69     2237.05     40.76 o 
   2  -2   6       88.56       84.97      1.92 o 
   3  -2   6     1523.93     1472.55     31.97 o 
   4  -2   6      107.77      115.59      3.86 o 
   5  -2   6     1507.16     1478.70     52.34 o 
   6  -2   6      229.87      116.66      9.37 o 
   7  -2   6      850.72      811.56     61.51 o 
   8  -2   6        3.32        8.88      5.08 o 
  -8  -1   6       24.42       18.01      6.76 o 
  -7  -1   6       43.15       48.13      8.72 o 
  -6  -1   6      397.11      385.13     16.47 o 
  -5  -1   6       55.24       53.07      2.85 o 
  -4  -1   6      628.74      667.94     20.51 o 
  -3  -1   6     1197.82     1168.02     27.08 o 
  -2  -1   6        3.79        3.93      1.02 o 
  -1  -1   6      123.91      104.67      2.45 o 
   0  -1   6      158.81      147.79      3.18 o 
   1  -1   6       50.88       63.27      2.07 o 
   2  -1   6      140.80      129.56      2.63 o 
   3  -1   6      248.72      221.79      5.69 o 
   4  -1   6      367.56      379.87     10.89 o 
   5  -1   6      255.41      245.01     14.69 o 
   6  -1   6      522.23      518.15     31.81 o 
   7  -1   6      591.23      575.08     30.80 o 
   8  -1   6        4.33        5.18      4.91 o 
  -7   0   6      256.66      249.16     18.19 o 
  -6   0   6      101.78       93.11      4.64 o 
  -5   0   6        1.91        3.80      2.25 o 
  -4   0   6       11.19       56.19      6.22 o 
  -3   0   6      594.39      613.48     13.69 o 
  -2   0   6      323.82      324.38      7.63 o 
  -1   0   6       88.39       82.78      2.19 o 
   0   0   6      151.44      152.51      4.54 o 
   1   0   6     2295.54     2197.41     35.22 o 
   2   0   6      433.00      466.84      8.76 o 
   3   0   6      101.96       99.16      3.00 o 
   4   0   6       33.13       34.19      2.12 o 
   5   0   6       68.41       52.25      4.79 o 
   6   0   6      201.86      223.04     14.45 o 
   7   0   6       42.73       41.10      6.77 o 
   8   0   6        0.26        1.38      3.63 o 
  -7   1   6        3.35       -6.02      4.48 o 
  -6   1   6        3.28        6.45      2.60 o 
  -5   1   6      389.40      387.04     17.58 o 
  -4   1   6       26.79       34.06      2.26 o 
  -3   1   6     1087.80     1088.66     25.00 o 
  -2   1   6     1664.34     1711.76     31.82 o 
  -1   1   6     1228.29     1201.18     19.45 o 
   0   1   6      195.69      173.82      3.42 o 
   1   1   6      793.24      727.18     11.44 o 
   2   1   6      845.47      774.02     16.07 o 
   3   1   6        0.05        0.39      0.51 o 
   4   1   6       12.71       20.03      2.58 o 
   5   1   6        8.21        8.76      1.67 o 
   6   1   6      541.71      519.86     20.42 o 
   7   1   6       39.22       42.53      7.05 o 
   8   1   6       25.91       31.36      6.52 o 
  -7   2   6      127.76      123.95     12.67 o 
  -6   2   6        0.03       -0.05      1.91 o 
  -5   2   6      209.28      205.65      6.87 o 
  -4   2   6      235.67      249.43      6.50 o 
  -3   2   6        7.31        7.70      1.03 o 
  -2   2   6      136.81      127.43      3.18 o 
  -1   2   6      379.64      416.75      8.08 o 
   0   2   6      994.91      980.76     15.50 o 
   1   2   6      313.76      324.78      5.50 o 
   2   2   6        4.35        1.89      0.41 o 
   3   2   6      149.26      138.13      4.08 o 
   4   2   6      516.59      496.02     16.56 o 
   5   2   6        0.12        1.62      1.36 o 
   6   2   6        6.55        5.11      2.39 o 
   7   2   6        1.79        2.30      3.37 o 
   8   2   6       20.32       11.06      4.91 o 
  -7   3   6       11.56        6.64      2.57 o 
  -6   3   6       38.66       36.74      4.98 o 
  -5   3   6       16.71       13.02      1.87 o 
  -4   3   6        1.95        5.76      1.26 o 
  -3   3   6       58.56       54.43      2.08 o 
  -2   3   6      360.41      374.74      7.37 o 
  -1   3   6      214.83      206.69      3.50 o 
   0   3   6      119.73      134.70      2.53 o 
   1   3   6      254.62      271.13      5.85 o 
   2   3   6      333.61      294.28      4.98 o 
   3   3   6        4.57        1.71      0.57 o 
   4   3   6       43.29       85.23      4.58 o 
   5   3   6        3.02        0.37      1.37 o 
   6   3   6      205.79      215.34     10.22 o 
   7   3   6        6.41       10.81      4.28 o 
   8   3   6       13.49       10.80      4.70 o 
  -7   4   6       45.47       55.31      9.32 o 
  -6   4   6        8.25        4.40      1.68 o 
  -5   4   6      118.55      111.66      4.47 o 
  -4   4   6       44.97       44.99      2.63 o 
  -3   4   6      235.12      242.55      5.65 o 
  -2   4   6       21.90       28.98      1.26 o 
  -1   4   6      630.68      738.45     11.04 o 
   0   4   6     1819.09     2044.67     41.03 o 
   1   4   6      661.78      653.05     10.39 o 
   2   4   6     1271.81     1151.46     19.11 o 
   3   4   6      110.90       88.56      2.48 o 
   4   4   6     1843.52     1698.72     36.37 o 
   5   4   6      153.44      144.26      5.29 o 
   6   4   6      202.37      209.33     14.26 o 
   7   4   6       21.54       22.31      4.89 o 
   8   4   6      107.02      136.47     12.28 o 
  -7   5   6        9.94       25.14      7.09 o 
  -6   5   6        4.85       17.20      5.34 o 
  -5   5   6      128.29      118.80      4.74 o 
  -3   5   6      144.35      136.77      4.52 o 
  -2   5   6      792.06      800.14     14.45 o 
  -1   5   6      395.61      399.22      6.92 o 
   0   5   6      850.74      940.48     15.37 o 
   1   5   6      108.81      106.59      2.41 o 
   2   5   6      267.32      272.35      5.25 o 
   3   5   6      819.94      729.44     12.80 o 
   4   5   6        2.65        6.16      1.21 o 
   5   5   6        0.22       -0.03      1.44 o 
   6   5   6        1.57        5.81      2.43 o 
   7   5   6       30.57       36.37      7.00 o 
   8   5   6       55.29       29.23      6.65 o 
  -6   6   6      231.57      244.91     29.06 o 
  -5   6   6       22.46       28.05      3.61 o 
  -4   6   6      150.30      165.66      6.76 o 
  -3   6   6      109.75      100.24      4.48 o 
  -2   6   6        1.17       -0.60      1.00 o 
  -1   6   6        3.06        5.18      1.06 o 
   0   6   6        0.14        0.91      0.52 o 
   1   6   6      951.54     1037.27     16.32 o 
   2   6   6        0.36       -0.27      0.53 o 
   3   6   6       38.15       44.54      1.94 o 
   4   6   6      558.14      498.84     16.63 o 
   5   6   6      109.48      106.16      8.45 o 
   6   6   6        0.41        2.06      2.62 o 
   7   6   6      274.01      286.12     13.85 o 
   8   6   6       49.76       67.35      9.94 o 
  -6   7   6        0.05        0.55      2.23 o 
  -5   7   6       10.00        9.25      2.79 o 
  -4   7   6        3.74        2.46      1.82 o 
  -3   7   6        0.72        3.67      2.06 o 
  -2   7   6      588.37      582.95     13.57 o 
  -1   7   6      224.20      232.43      7.00 o 
   0   7   6      130.71      177.42      3.85 o 
   1   7   6      351.52      375.90      6.61 o 
   2   7   6      408.08      395.05      7.51 o 
   3   7   6      227.16      191.47      5.42 o 
   4   7   6       39.53       41.19      3.71 o 
   5   7   6       24.13       22.27      3.82 o 
   6   7   6      229.92      230.27     11.69 o 
   7   7   6        3.05        2.23      4.53 o 
   8   7   6       49.87       81.25      8.18 o 
  -5   8   6        3.79        5.16      2.77 o 
  -4   8   6        0.19        3.45      2.37 o 
  -3   8   6      143.34      146.40      6.58 o 
  -2   8   6       27.81       34.07      2.63 o 
  -1   8   6      422.47      411.47     11.30 o 
   0   8   6      186.38      190.04      4.98 o 
   1   8   6      116.97      109.41      2.88 o 
   2   8   6       17.45       24.14      1.73 o 
   3   8   6      209.55      200.43      5.51 o 
   4   8   6      307.60      277.20     10.84 o 
   5   8   6       15.00       14.94      3.59 o 
   6   8   6        4.02        3.63      2.83 o 
   7   8   6       20.40       34.53      7.63 o 
  -5   9   6       85.58       93.93     10.70 o 
  -4   9   6      153.98      142.68      8.56 o 
  -3   9   6       35.86       33.03      6.73 o 
  -2   9   6       51.52       53.85      3.61 o 
  -1   9   6      173.63      148.23      5.56 o 
   0   9   6      202.29      205.52      5.70 o 
   1   9   6        4.84        5.98      1.44 o 
   2   9   6      604.86      572.05     12.51 o 
   3   9   6      206.50      194.77      5.56 o 
   4   9   6       41.69       49.18      4.77 o 
   5   9   6      152.70      135.44      8.84 o 
   6   9   6      155.52      165.79     10.23 o 
   7   9   6       45.19       40.01      7.84 o 
  -4  10   6       91.70       95.46      7.40 o 
  -3  10   6      204.25      201.24     10.60 o 
  -2  10   6       32.53       33.76      3.31 o 
  -1  10   6      146.28      137.22      6.01 o 
   0  10   6       26.66       31.88      3.43 o 
   1  10   6       52.20       62.52      3.59 o 
   2  10   6      118.23      102.62      3.88 o 
   3  10   6      172.75      167.83      5.20 o 
   4  10   6      121.54      125.94      7.33 o 
   5  10   6       67.92       70.87      5.82 o 
   6  10   6        0.72       -0.90      2.85 o 
   7  10   6       45.91       54.02     12.21 o 
  -3  11   6       93.44       87.31      8.02 o 
  -2  11   6       64.02       65.58      5.80 o 
  -1  11   6        0.90        0.56      1.60 o 
   0  11   6      113.30      109.74      6.83 o 
   1  11   6      691.86      657.13     19.35 o 
   2  11   6        9.80        6.80      1.74 o 
   3  11   6      220.54      197.61      6.39 o 
   4  11   6       25.59       33.52      4.15 o 
   5  11   6      103.13      132.21      7.92 o 
   6  11   6       12.47       16.02      3.63 o 
  -2  12   6      201.37      195.82     12.38 o 
  -1  12   6       10.91        7.00      2.70 o 
   0  12   6       68.30       76.98      5.90 o 
   1  12   6        7.25        8.55      2.65 o 
   2  12   6       93.15       90.91      4.60 o 
   3  12   6        3.45        2.02      2.05 o 
   4  12   6      387.23      367.17     19.65 o 
   5  12   6       97.21      101.07      7.28 o 
  -1  13   6        1.12       -0.95      3.73 o 
   0  13   6        1.38        3.39      2.59 o 
   1  13   6      197.72      179.99     15.74 o 
   2  13   6       18.98       19.10      4.10 o 
   3  13   6        2.52        3.93      4.03 o 
   4  13   6        0.20        5.05      3.54 o 
  -3 -12   7      148.84      145.02     13.73 o 
  -2 -12   7      113.05       99.97     10.93 o 
  -1 -12   7      144.96      140.92      7.20 o 
   0 -12   7      141.20      151.88      7.79 o 
   1 -12   7       89.95       95.83      5.58 o 
   2 -12   7        4.20        5.05      2.36 o 
  -4 -11   7        0.05        8.19      3.85 o 
  -3 -11   7      250.46      241.27     21.95 o 
  -2 -11   7       16.28       16.46      5.44 o 
  -1 -11   7      420.38      394.55     15.12 o 
   0 -11   7        1.99        2.24      1.85 o 
   1 -11   7      192.34      178.32      7.74 o 
   2 -11   7       38.56       32.90      3.77 o 
   3 -11   7      769.57      772.21     24.62 o 
  -5 -10   7      308.85      298.99     15.67 o 
  -4 -10   7       11.32       14.69      4.21 o 
  -3 -10   7      118.57      120.77      9.33 o 
  -2 -10   7        7.96       14.62      4.04 o 
  -1 -10   7      139.36      144.62      8.05 o 
   0 -10   7       76.98       71.75      6.73 o 
   1 -10   7        4.24        4.01      1.94 o 
   2 -10   7        1.92        2.42      2.12 o 
   3 -10   7        3.93        2.42      2.47 o 
   4 -10   7      213.62      203.45     13.92 o 
  -6  -9   7       26.32       36.20      8.70 o 
  -5  -9   7       27.67       32.43      7.40 o 
  -4  -9   7        3.74        8.22      3.39 o 
  -3  -9   7       32.61       26.02      9.28 o 
  -2  -9   7      323.57      331.06     13.15 o 
  -1  -9   7      103.55       86.67      5.54 o 
   0  -9   7        3.22        3.14      1.96 o 
   1  -9   7       43.23       42.47      4.13 o 
   2  -9   7      269.25      241.64      7.56 o 
   3  -9   7       18.33       17.72      3.59 o 
   4  -9   7       12.76       17.82      3.71 o 
   5  -9   7        1.00        3.75      2.99 o 
  -6  -8   7       61.60       80.05      7.49 o 
  -5  -8   7       61.55       63.45     10.34 o 
  -4  -8   7       21.41       23.36      5.48 o 
  -3  -8   7       35.25       38.31      9.84 o 
  -2  -8   7       84.31       71.91      5.10 o 
  -1  -8   7       22.31       24.37      2.63 o 
   0  -8   7      196.12      165.19      6.61 o 
   1  -8   7      105.68       84.02      3.96 o 
   2  -8   7        1.09        0.88      1.25 o 
   3  -8   7        1.24        3.48      1.61 o 
   4  -8   7      229.25      232.83     12.39 o 
   5  -8   7       50.74       57.71      7.28 o 
  -6  -7   7       21.82       31.53      6.67 o 
  -5  -7   7      131.32      136.76      8.82 o 
  -4  -7   7      442.56      410.87     34.54 o 
  -3  -7   7        8.14        7.71      2.38 o 
  -2  -7   7      700.21      666.13     22.26 o 
  -1  -7   7      400.71      387.69     10.15 o 
   0  -7   7      212.17      224.39      6.15 o 
   1  -7   7        6.30       12.87      1.67 o 
   2  -7   7      434.09      444.53     11.58 o 
   3  -7   7       61.32       47.50      2.88 o 
   4  -7   7       24.30       18.30      3.39 o 
   5  -7   7       57.66       65.70     16.68 o 
   6  -7   7      170.51      156.01     11.45 o 
  -7  -6   7       53.90       69.96      7.99 o 
  -6  -6   7      136.17      128.13      8.24 o 
  -5  -6   7       94.01       88.66      6.80 o 
  -4  -6   7      461.89      434.26     37.25 o 
  -3  -6   7      380.71      366.62     13.31 o 
  -2  -6   7      120.13      124.82      5.98 o 
  -1  -6   7      569.61      563.14     12.69 o 
   0  -6   7      129.30      130.64      3.60 o 
   1  -6   7        1.03        0.25      0.88 o 
   2  -6   7        1.63        1.07      1.16 o 
   3  -6   7       29.43       34.11      2.44 o 
   4  -6   7      225.19      202.16      7.46 o 
   5  -6   7       45.42       52.02      5.90 o 
   6  -6   7        8.73        3.99      3.13 o 
   7  -6   7      101.07      114.95     13.26 o 
  -7  -5   7       14.01        3.70      2.38 o 
  -6  -5   7       12.82       14.29      3.48 o 
  -5  -5   7       44.89       51.04      5.36 o 
  -4  -5   7       59.30       67.12      5.47 o 
  -3  -5   7       15.73       15.29      2.38 o 
  -2  -5   7        4.98        6.41      1.64 o 
  -1  -5   7      412.54      422.92      9.06 o 
   0  -5   7      204.68      204.02      4.75 o 
   1  -5   7        0.02       -1.11      0.66 o 
   2  -5   7      238.57      228.18      6.20 o 
   3  -5   7       74.66       58.55      2.79 o 
   4  -5   7      121.96      114.70      5.56 o 
   5  -5   7      107.38       97.58      6.87 o 
   6  -5   7      328.67      320.29     38.11 o 
   7  -5   7       46.78       65.46     10.03 o 
  -7  -4   7       58.08       60.62      5.84 o 
  -6  -4   7        4.92        2.76      1.68 o 
  -5  -4   7        1.82       -1.24      2.03 o 
  -4  -4   7      686.71      651.05     21.37 o 
  -3  -4   7       18.58       28.70      3.60 o 
  -2  -4   7      127.05      134.79      4.49 o 
  -1  -4   7      103.49      121.86      3.22 o 
   0  -4   7     1956.94     2113.96     36.02 o 
   1  -4   7      152.33      147.24      3.68 o 
   2  -4   7      191.65      192.54      4.40 o 
   3  -4   7       24.08       23.64      2.50 o 
   4  -4   7       84.21       82.10      4.49 o 
   5  -4   7       17.34       11.64      2.13 o 
   6  -4   7       30.68       39.86      4.63 o 
   7  -4   7      587.26      650.34     39.47 o 
  -7  -3   7       14.78       15.58      2.82 o 
  -6  -3   7       16.85       17.24      3.36 o 
  -5  -3   7       58.23       55.33      7.36 o 
  -4  -3   7       43.49       38.62      3.18 o 
  -3  -3   7      168.98      157.90      5.55 o 
  -2  -3   7       56.80       59.68      2.98 o 
  -1  -3   7       19.47       15.44      1.20 o 
   0  -3   7      190.90      213.47      4.56 o 
   1  -3   7       31.25       26.68      1.34 o 
   2  -3   7     1257.85     1306.29     22.52 o 
   3  -3   7      365.85      395.81     11.67 o 
   4  -3   7        6.14       30.51      5.40 o 
   5  -3   7       55.66       60.08      3.82 o 
   6  -3   7       22.26       57.44      7.30 o 
   7  -3   7        0.91        7.73      5.19 o 
   8  -3   7       83.65      103.55     11.28 o 
  -7  -2   7       26.88       23.72      6.63 o 
  -6  -2   7        0.12        0.68      2.82 o 
  -5  -2   7      146.25      148.79      6.49 o 
  -4  -2   7      164.19      138.79      6.55 o 
  -3  -2   7      322.78      339.67      8.91 o 
  -2  -2   7      722.27      785.44     17.17 o 
  -1  -2   7       80.56       73.13      2.76 o 
   0  -2   7      732.30      732.87     14.34 o 
   1  -2   7      695.36      629.37     13.98 o 
   2  -2   7      215.65      275.33      4.70 o 
   3  -2   7      142.15      148.43      5.73 o 
   4  -2   7       21.81       26.17      3.23 o 
   5  -2   7       65.45       66.94      6.18 o 
   6  -2   7        2.97        6.79      2.53 o 
   7  -2   7        0.19        4.03      2.83 o 
  -7  -1   7      227.10      223.21     17.38 o 
  -6  -1   7       10.09       12.55      2.56 o 
  -5  -1   7      330.91      299.73      9.16 o 
  -4  -1   7       14.18       15.38      1.81 o 
  -3  -1   7     1048.69     1078.00     23.25 o 
  -2  -1   7      219.60      201.90      8.05 o 
  -1  -1   7        0.65       -0.30      0.53 o 
   0  -1   7      263.53      305.21      5.96 o 
   1  -1   7        1.15        1.82      0.72 o 
   2  -1   7      228.16      207.36      3.95 o 
   3  -1   7      167.49      160.17      4.49 o 
   4  -1   7      528.07      536.51     15.00 o 
   5  -1   7      301.99      298.57     12.76 o 
   6  -1   7      198.49      196.79      9.94 o 
   7  -1   7      809.47      830.82     42.38 o 
   8  -1   7       23.23       26.52      4.51 o 
  -7   0   7      432.17      457.09     28.47 o 
  -6   0   7       93.80       83.14      5.48 o 
  -5   0   7      140.47      144.24      5.32 o 
  -4   0   7     1165.11     1114.63     29.01 o 
  -3   0   7      225.73      209.76      5.96 o 
  -2   0   7      139.24      156.40      4.72 o 
  -1   0   7      469.95      413.90      9.01 o 
   0   0   7     3535.88     3732.21     65.28 o 
   1   0   7      438.85      494.32      8.80 o 
   2   0   7       61.27       45.01      1.45 o 
   3   0   7       73.24       49.68      2.66 o 
   4   0   7       41.40       42.19      2.48 o 
   5   0   7      327.37      312.93     13.18 o 
   6   0   7       90.77       89.28      8.58 o 
   7   0   7       32.96       40.17      4.82 o 
   8   0   7      154.25      169.36      9.59 o 
  -7   1   7       18.76       15.76      6.63 o 
  -6   1   7       42.42       48.00      4.23 o 
  -5   1   7        1.74        3.46      1.52 o 
  -4   1   7      130.75      152.00      5.48 o 
  -3   1   7       17.32       21.19      1.43 o 
  -2   1   7       10.77       12.19      1.10 o 
  -1   1   7     2039.77     2184.40     36.96 o 
   0   1   7     2807.42     3120.28     51.66 o 
   1   1   7      706.49      656.99     10.45 o 
   2   1   7      252.72      267.54      5.09 o 
   3   1   7      342.23      311.22      7.08 o 
   4   1   7        4.66       12.44      3.51 o 
   5   1   7      120.86      110.92      6.33 o 
   6   1   7       54.49       47.76      4.52 o 
   7   1   7      282.99      291.73     14.47 o 
   8   1   7      277.82      300.09     14.05 o 
  -7   2   7       71.20       74.62      5.53 o 
  -6   2   7       73.50       76.47      5.54 o 
  -5   2   7      180.94      187.95      6.56 o 
  -4   2   7      329.80      306.13      8.35 o 
  -3   2   7      248.88      253.24      6.04 o 
  -2   2   7      165.57      172.20      4.07 o 
  -1   2   7     1361.15     1398.03     23.99 o 
   0   2   7      100.24      122.21      2.33 o 
   1   2   7     1143.63     1074.80     16.71 o 
   2   2   7      230.99      240.76      4.59 o 
   3   2   7     1925.59     1750.24     35.56 o 
   4   2   7      103.71      109.78      5.92 o 
   5   2   7      267.65      250.42     19.32 o 
   6   2   7       65.40       57.59     14.87 o 
   7   2   7        3.48       -0.10      2.61 o 
   8   2   7       54.36       73.15      6.31 o 
  -7   3   7        0.82        1.50      2.38 o 
  -6   3   7      478.37      489.16     23.71 o 
  -5   3   7       48.54       54.35      3.07 o 
  -4   3   7       26.21       25.93      2.08 o 
  -3   3   7       28.74       29.97      1.84 o 
  -2   3   7      870.00      911.12     18.67 o 
  -1   3   7        1.14        0.46      0.44 o 
   0   3   7       20.56       23.93      0.99 o 
   1   3   7     1513.39     1639.87     30.69 o 
   2   3   7      740.55      688.20     11.69 o 
   3   3   7        6.78        3.75      0.68 o 
   4   3   7      866.75      810.55     20.77 o 
   5   3   7      488.92      482.22     19.81 o 
   6   3   7      139.25       69.35      7.00 o 
   7   3   7       84.77       88.01      6.43 o 
   8   3   7       58.21       74.14      6.54 o 
  -7   4   7       20.82       21.72      4.05 o 
  -6   4   7       50.39       58.38      5.17 o 
  -5   4   7       16.50       21.41      2.92 o 
  -4   4   7      309.17      308.73      8.91 o 
  -3   4   7      617.63      601.32     14.08 o 
  -2   4   7        8.16       10.90      0.90 o 
  -1   4   7        0.79        1.68      0.52 o 
   0   4   7      593.73      647.30     10.98 o 
   1   4   7        4.48        8.64      0.81 o 
   2   4   7       37.51       42.16      1.49 o 
   3   4   7       66.20       53.01      1.93 o 
   4   4   7       53.72       89.40      4.24 o 
   5   4   7      111.94      100.31      5.24 o 
   6   4   7       62.63       60.93      5.82 o 
   7   4   7       11.10       10.36      4.38 o 
   8   4   7       49.13       65.08     11.92 o 
  -6   5   7      969.58      972.63    117.10 o 
  -5   5   7        3.39        6.70      1.98 o 
  -4   5   7      150.05      169.97      6.08 o 
  -3   5   7       58.39       56.31      2.94 o 
  -2   5   7      166.94      168.21      4.67 o 
  -1   5   7        3.09        2.70      0.59 o 
   0   5   7      268.56      329.40      5.77 o 
   1   5   7      133.37      140.58      2.97 o 
   2   5   7      191.36      193.65      4.47 o 
   3   5   7       28.22       25.37      1.34 o 
   4   5   7      689.28      603.64     19.47 o 
   5   5   7        0.59        0.01      1.49 o 
   6   5   7      464.72      461.89     19.19 o 
   7   5   7        9.35       12.47      3.39 o 
   8   5   7      127.06      143.17     12.97 o 
  -6   6   7       65.31       45.78      9.80 o 
  -5   6   7        1.79        1.58      2.10 o 
  -4   6   7       84.35      118.02      7.33 o 
  -3   6   7      450.49      402.73     11.57 o 
  -2   6   7       74.00       61.29      2.80 o 
  -1   6   7       30.26       27.35      1.76 o 
   0   6   7        3.96        5.26      0.72 o 
   1   6   7        8.43       12.98      0.99 o 
   2   6   7     1443.10     1409.30     22.82 o 
   3   6   7     1009.79      927.29     18.24 o 
   4   6   7      662.18      610.32     19.97 o 
   5   6   7      659.29      610.83     24.08 o 
   6   6   7       99.64      107.78      8.32 o 
   7   6   7       53.09       67.47      6.48 o 
   8   6   7       27.85       32.06      7.61 o 
  -6   7   7       32.12       33.64      6.40 o 
  -5   7   7       30.50       37.07      6.84 o 
  -4   7   7      322.56      314.91     13.05 o 
  -3   7   7      298.03      294.32     10.30 o 
  -2   7   7        0.38       -0.17      1.08 o 
  -1   7   7      113.04      114.15      4.39 o 
   0   7   7      251.74      296.89      5.74 o 
   1   7   7        6.69        6.92      0.87 o 
   2   7   7       60.13       61.97      2.17 o 
   3   7   7       11.29       10.14      1.37 o 
   4   7   7       55.96       54.65      4.18 o 
   5   7   7       78.88       78.43      8.47 o 
   6   7   7      161.51      149.62      9.24 o 
   7   7   7       41.40       46.80      5.67 o 
   8   7   7        5.94        6.68      5.97 o 
  -5   8   7       20.55       26.25      4.27 o 
  -4   8   7        1.48        0.53      2.33 o 
  -3   8   7       93.33       97.00      6.65 o 
  -2   8   7       51.01       45.31      3.77 o 
  -1   8   7      114.71      138.41      5.19 o 
   0   8   7      196.12      185.05      5.20 o 
   1   8   7       36.68       36.05      1.72 o 
   2   8   7      177.44      184.21      4.99 o 
   3   8   7      666.22      643.97     14.28 o 
   4   8   7      274.01      248.37     10.08 o 
   5   8   7       37.61       32.84      4.58 o 
   6   8   7      131.12      144.89      9.41 o 
   7   8   7       13.48       11.73      3.73 o 
  -5   9   7       36.66       51.39      8.20 o 
  -4   9   7        1.36        6.68      3.00 o 
  -3   9   7       68.07       76.12     10.78 o 
  -2   9   7       58.62       56.16      4.01 o 
  -1   9   7       41.99       46.18      3.76 o 
   0   9   7      148.99      169.31      5.04 o 
   1   9   7      269.01      269.41      8.95 o 
   2   9   7       85.96       82.90      3.18 o 
   3   9   7      424.46      412.19      8.67 o 
   4   9   7        0.09        4.28      2.24 o 
   5   9   7      144.26      151.59      9.56 o 
   6   9   7       15.11        9.41      3.58 o 
   7   9   7        5.96        7.68      3.55 o 
  -4  10   7       23.05       27.36      4.70 o 
  -3  10   7        1.39        5.60      3.02 o 
  -2  10   7      284.29      268.25      9.61 o 
  -1  10   7       44.99       38.05      3.48 o 
   0  10   7       14.78       14.45      2.51 o 
   1  10   7       34.46       40.83      3.27 o 
   2  10   7      134.18      122.48      4.56 o 
   3  10   7       37.83       40.36      2.29 o 
   4  10   7      476.30      464.98     21.14 o 
   5  10   7       13.81       14.45      3.49 o 
   6  10   7       90.74       98.39      7.25 o 
  -3  11   7        1.58        0.12      2.95 o 
  -2  11   7       14.52       14.68      2.86 o 
  -1  11   7       88.51       85.58      5.40 o 
   0  11   7        1.29        3.71      2.04 o 
   1  11   7      321.46      304.81     10.26 o 
   2  11   7       64.37       65.82      3.87 o 
   3  11   7      119.15      114.14      4.34 o 
   4  11   7       34.55       40.12      5.31 o 
   5  11   7       79.05       87.06      6.70 o 
   6  11   7        7.82        9.39      3.45 o 
  -2  12   7       15.75       19.15      3.79 o 
  -1  12   7      282.47      267.02     18.77 o 
   0  12   7       34.59       39.51      4.79 o 
   1  12   7       88.95       96.63      4.88 o 
   2  12   7       80.18       77.48      4.41 o 
   3  12   7      228.62      216.13     10.68 o 
   4  12   7       44.04       50.92      4.14 o 
   5  12   7      209.79      212.92     10.58 o 
  -1  13   7        0.01       -0.14      2.01 o 
   0  13   7       17.14       13.81      3.35 o 
   1  13   7       14.48       17.18      4.44 o 
   2  13   7      135.98      129.42      8.78 o 
   3  13   7       23.07       24.60      9.74 o 
   4  13   7      121.71      111.21      7.54 o 
  -2 -12   8        0.05        2.46      4.41 o 
  -1 -12   8        2.14        2.26      2.06 o 
   0 -12   8       79.40       75.26      5.29 o 
   1 -12   8        5.38        5.10      2.45 o 
  -4 -11   8        1.76        1.54      3.53 o 
  -3 -11   8        5.17        8.41      4.12 o 
  -2 -11   8      144.99      126.67     12.02 o 
  -1 -11   8       97.25       92.52      5.53 o 
   0 -11   8       70.66       63.75      4.69 o 
   1 -11   8      109.22      111.65      5.88 o 
   2 -11   8       19.88       24.85      3.36 o 
   3 -11   8       78.52       71.82      5.11 o 
  -5 -10   8       21.21       21.30      7.53 o 
  -4 -10   8      111.77      106.97     14.01 o 
  -3 -10   8       23.47       18.98      5.21 o 
  -2 -10   8       17.21       27.91     10.45 o 
  -1 -10   8      258.62      252.23     10.47 o 
   0 -10   8        8.53        9.04      2.38 o 
   1 -10   8       77.08       75.30      5.08 o 
   2 -10   8       46.22       50.31      4.95 o 
   3 -10   8      292.29      252.57      8.94 o 
   4 -10   8      140.12      131.62     15.29 o 
  -5  -9   8        0.74        2.34      3.46 o 
  -4  -9   8       65.17       77.48     16.48 o 
  -3  -9   8      169.72      178.65     12.75 o 
  -2  -9   8      261.06      252.55     15.99 o 
  -1  -9   8      166.95      153.25      7.10 o 
   0  -9   8       11.63        4.97      1.81 o 
   1  -9   8      249.58      255.15      9.54 o 
   2  -9   8       49.55       46.77      3.57 o 
   3  -9   8        0.77        1.81      1.60 o 
   4  -9   8       90.98       87.92      6.77 o 
   5  -9   8        2.98       10.73      6.64 o 
  -6  -8   8      133.36      149.90     13.61 o 
  -5  -8   8       16.31       17.70      4.61 o 
  -4  -8   8      166.09      162.58     10.01 o 
  -3  -8   8      201.76      190.90     14.44 o 
  -2  -8   8        5.57        1.55      1.91 o 
  -1  -8   8      206.59      192.13      6.59 o 
   0  -8   8       25.04       36.95      3.19 o 
   1  -8   8        7.79       13.47      1.99 o 
   2  -8   8      116.57      108.50      4.42 o 
   3  -8   8      164.63      153.82      6.32 o 
   4  -8   8       35.87       32.38      4.54 o 
   5  -8   8      123.83      100.53     18.01 o 
  -6  -7   8      129.09      139.31      9.33 o 
  -5  -7   8      311.16      310.11     15.11 o 
  -4  -7   8        0.13        0.33      2.68 o 
  -3  -7   8       25.60       29.59      4.39 o 
  -2  -7   8      456.67      462.30     16.49 o 
  -1  -7   8       78.33       84.46      3.77 o 
   0  -7   8      448.90      419.17     11.00 o 
   1  -7   8      143.00      150.59      5.09 o 
   2  -7   8      157.43      129.33      4.73 o 
   3  -7   8       58.53       54.82      3.61 o 
   4  -7   8        6.80        9.65      2.79 o 
   5  -7   8        1.10        1.92      2.76 o 
   6  -7   8       96.38       90.15      7.91 o 
  -6  -6   8       98.55      112.46      7.88 o 
  -5  -6   8       39.58       41.86      9.55 o 
  -4  -6   8        6.17        4.90      2.95 o 
  -3  -6   8        7.72        9.67      2.36 o 
  -2  -6   8      160.98      145.04      6.75 o 
  -1  -6   8      267.62      233.83      7.20 o 
   0  -6   8       69.61       57.81      2.93 o 
   1  -6   8        8.14        7.99      1.24 o 
   2  -6   8      710.87      657.99     16.06 o 
   3  -6   8      180.50      160.52      5.27 o 
   4  -6   8      215.23      231.28     13.09 o 
   5  -6   8       43.57       39.95      5.70 o 
   6  -6   8       47.35       53.70     14.22 o 
  -7  -5   8        0.36        0.10      2.86 o 
  -6  -5   8        4.14        7.74      3.12 o 
  -5  -5   8       68.48       70.94      6.92 o 
  -4  -5   8      254.86      291.42     13.53 o 
  -3  -5   8       45.48       44.73      6.34 o 
  -2  -5   8      103.04      103.97      5.69 o 
  -1  -5   8      180.93      179.69      5.23 o 
   0  -5   8     1209.53     1391.70     25.99 o 
   1  -5   8     1721.62     1764.15     32.21 o 
   2  -5   8        4.60        4.69      1.20 o 
   3  -5   8      174.64      164.94      5.99 o 
   4  -5   8       32.48       47.14      6.19 o 
   5  -5   8       61.35       63.59      6.90 o 
   6  -5   8      120.22      131.97     19.49 o 
   7  -5   8        0.36        4.89      5.55 o 
  -7  -4   8       49.76       52.27      9.22 o 
  -6  -4   8        0.09        4.19      3.99 o 
  -5  -4   8      246.05      231.09     11.34 o 
  -4  -4   8        4.88       12.90      2.84 o 
  -3  -4   8        5.90       12.18      2.20 o 
  -2  -4   8      250.41      255.64      9.59 o 
  -1  -4   8       27.36       27.65      1.67 o 
   0  -4   8       28.27       30.81      1.69 o 
   1  -4   8        6.72        2.83      0.81 o 
   2  -4   8      891.70      878.46     17.11 o 
   3  -4   8      198.96      193.57      6.08 o 
   4  -4   8      159.61      157.69      6.75 o 
   5  -4   8      143.82      128.59      6.16 o 
   6  -4   8      222.87      216.53     16.94 o 
   7  -4   8        1.21        9.29      4.84 o 
  -7  -3   8        4.74        3.34      2.54 o 
  -6  -3   8       13.80       15.11      5.64 o 
  -5  -3   8      125.89      118.26     10.36 o 
  -4  -3   8        0.48        1.41      1.56 o 
  -3  -3   8      148.00      140.60      6.14 o 
  -2  -3   8       48.51       47.92      3.32 o 
  -1  -3   8        0.90        1.55      1.01 o 
   0  -3   8      355.26      388.21      8.19 o 
   1  -3   8     1131.45     1220.34     22.14 o 
   2  -3   8     1256.99     1207.65     22.04 o 
   3  -3   8      186.40      184.74      4.90 o 
   4  -3   8      161.21      160.47      6.69 o 
   5  -3   8       80.92       85.17      5.99 o 
   6  -3   8      292.17      317.16     14.12 o 
   7  -3   8       34.50       54.66      9.05 o 
  -7  -2   8       27.73       27.37      3.46 o 
  -6  -2   8       19.19       22.50      2.79 o 
  -5  -2   8      288.14      274.68     10.19 o 
  -4  -2   8       28.83       38.10      2.65 o 
  -3  -2   8       56.56       63.75      3.18 o 
  -2  -2   8     1001.04      931.56     22.03 o 
  -1  -2   8      112.63      100.58      2.75 o 
   0  -2   8       50.13       54.98      1.95 o 
   1  -2   8      715.03      660.81     13.09 o 
   2  -2   8        7.47        9.18      0.84 o 
   3  -2   8       58.73       48.41      2.00 o 
   4  -2   8      325.16      327.01     13.71 o 
   5  -2   8        2.06        2.49      2.20 o 
   6  -2   8      114.52      110.72      7.08 o 
   7  -2   8        0.79        0.39      2.61 o 
   8  -2   8       59.09      103.72     11.12 o 
  -7  -1   8        1.00        1.19      2.07 o 
  -6  -1   8        0.32        1.39      1.83 o 
  -5  -1   8       51.62       51.26      3.88 o 
  -4  -1   8        2.40        2.99      1.37 o 
  -3  -1   8       64.52       63.74      2.54 o 
  -2  -1   8        3.05        2.37      0.99 o 
  -1  -1   8        0.98        0.39      0.59 o 
   0  -1   8       50.99       86.86      2.43 o 
   1  -1   8      626.49      588.05     10.33 o 
   2  -1   8     1204.00     1103.06     20.22 o 
   3  -1   8      294.90      261.19      6.10 o 
   4  -1   8       96.85       87.01      4.41 o 
   5  -1   8      245.83      240.18     11.84 o 
   6  -1   8       90.40       97.18      6.45 o 
   7  -1   8       52.09       72.65     17.75 o 
   8  -1   8        0.15        3.48      2.80 o 
  -7   0   8       25.70       20.02      7.05 o 
  -6   0   8      321.03      341.53     17.74 o 
  -5   0   8      566.66      516.78     16.85 o 
  -4   0   8        7.51        4.25      1.28 o 
  -3   0   8        0.18       -1.38      1.11 o 
  -2   0   8      237.57      219.78     10.59 o 
  -1   0   8     2717.10     2802.83     56.60 o 
   0   0   8      180.31      204.47      4.10 o 
   1   0   8     1041.81      919.25     15.13 o 
   2   0   8        1.83        5.97      0.70 o 
   3   0   8      109.50       83.21      2.97 o 
   4   0   8       10.15        9.47      1.48 o 
   5   0   8      415.60      440.92     17.84 o 
   6   0   8       69.23       79.26      5.86 o 
   7   0   8       81.13       48.55      7.00 o 
   8   0   8       43.98       53.33     10.03 o 
  -7   1   8        7.67        4.59      3.60 o 
  -6   1   8      132.30      121.33      5.88 o 
  -5   1   8      511.19      502.43     16.51 o 
  -4   1   8      366.29      358.11      9.65 o 
  -3   1   8      583.16      573.54     13.11 o 
  -2   1   8     1216.06     1194.68     28.41 o 
  -1   1   8       91.68       91.57      2.28 o 
   0   1   8      956.08      995.56     16.95 o 
   1   1   8      168.16      209.12      3.80 o 
   2   1   8     3578.65     3535.51     59.35 o 
   3   1   8       34.04       41.21      1.86 o 
   4   1   8       88.24       81.69      6.28 o 
   5   1   8       89.77       82.45     13.47 o 
   6   1   8      105.93      104.05      6.65 o 
   7   1   8       32.54       24.88      5.76 o 
   8   1   8      146.04      166.29     15.93 o 
  -7   2   8      189.13      229.42     42.09 o 
  -6   2   8        0.15       -0.28      1.80 o 
  -5   2   8        3.34        5.67      1.76 o 
  -4   2   8        0.02        0.80      1.24 o 
  -3   2   8        7.74       10.03      1.39 o 
  -2   2   8      162.30      126.68      3.60 o 
  -1   2   8      452.25      462.38      8.49 o 
   0   2   8       81.49       81.35      1.82 o 
   1   2   8      237.55      265.35      4.68 o 
   2   2   8      983.51     1032.46     19.28 o 
   3   2   8      144.29      139.78      4.01 o 
   4   2   8       42.02       47.99      2.92 o 
   5   2   8      142.92      108.08     10.01 o 
   6   2   8       15.72       18.59      3.40 o 
   7   2   8        0.08        1.83      1.93 o 
   8   2   8       29.60       27.53      5.92 o 
  -7   3   8        9.20        8.01      2.71 o 
  -6   3   8      351.17      336.81     12.48 o 
  -5   3   8      132.70      138.79      5.60 o 
  -4   3   8      130.53      155.80      5.36 o 
  -3   3   8      106.71      107.04      3.77 o 
  -2   3   8      312.54      291.98      6.91 o 
  -1   3   8      125.61      119.97      2.49 o 
   0   3   8       49.36       36.39      1.26 o 
   1   3   8        5.60       10.90      0.85 o 
   2   3   8      217.82      196.57      4.22 o 
   3   3   8     2117.55     1918.18     39.53 o 
   4   3   8      233.88      251.85      7.33 o 
   5   3   8     1061.18      973.00     49.23 o 
   6   3   8       21.71       23.99      3.66 o 
   7   3   8      118.33      107.30     21.74 o 
   8   3   8        0.02        3.61      2.96 o 
  -6   4   8      236.61      221.68     13.05 o 
  -5   4   8       65.50       62.37      4.48 o 
  -4   4   8       53.71       55.71      3.22 o 
  -3   4   8        0.02        0.42      1.17 o 
  -2   4   8     1042.46     1042.37     17.13 o 
  -1   4   8      285.84      281.32      5.13 o 
   0   4   8      597.15      678.32     10.34 o 
   1   4   8       16.14       14.33      1.00 o 
   2   4   8        0.24       -0.06      0.52 o 
   3   4   8       52.60       54.92      2.04 o 
   4   4   8      818.60      763.06     23.99 o 
   5   4   8        0.00        1.11      1.70 o 
   6   4   8      319.77      341.10     15.04 o 
   7   4   8      128.34      127.84      8.17 o 
   8   4   8      104.43       64.99      8.71 o 
  -6   5   8      552.86      566.77     84.60 o 
  -5   5   8      109.35      122.98      8.93 o 
  -4   5   8     1281.12     1359.15     33.02 o 
  -3   5   8      152.76      150.33      5.00 o 
  -2   5   8       22.80       30.86      2.20 o 
  -1   5   8     1210.03     1232.51     18.75 o 
   0   5   8        2.38        1.45      0.57 o 
   1   5   8       57.26       69.17      2.04 o 
   2   5   8      724.73      712.46     13.78 o 
   3   5   8      674.80      633.52     14.06 o 
   4   5   8        0.60        0.72      1.66 o 
   5   5   8       55.95       59.85      6.09 o 
   6   5   8       55.73       61.21      5.53 o 
   7   5   8       32.13       36.82      9.94 o 
   8   5   8        5.44        3.36      3.96 o 
  -6   6   8      263.45      303.42     21.27 o 
  -5   6   8      319.13      313.01     17.27 o 
  -4   6   8     1893.04     1851.12     50.40 o 
  -3   6   8      126.10      139.59      5.44 o 
  -2   6   8     2526.37     2571.86     53.89 o 
  -1   6   8      100.83      103.82      3.62 o 
   0   6   8      595.55      586.76     10.08 o 
   1   6   8      148.18      146.63      3.21 o 
   2   6   8       93.05       86.23      2.54 o 
   3   6   8       26.19       27.45      2.24 o 
   4   6   8      292.26      283.44     10.79 o 
   5   6   8       12.44       14.65      3.29 o 
   6   6   8       14.34       11.97      3.29 o 
   7   6   8       24.22       29.29      4.38 o 
   8   6   8      107.59      119.42      8.78 o 
  -5   7   8        1.78        0.37      2.27 o 
  -4   7   8        8.29       12.19      2.88 o 
  -3   7   8      166.30      156.97      6.79 o 
  -2   7   8      239.12      248.78      6.95 o 
  -1   7   8     1214.71     1154.32     25.20 o 
   0   7   8      331.34      349.43      7.17 o 
   1   7   8        7.65        8.66      0.96 o 
   2   7   8      281.38      285.67      6.51 o 
   3   7   8        1.57        1.16      1.29 o 
   4   7   8      379.64      353.51     12.94 o 
   5   7   8      149.87      142.47      8.78 o 
   6   7   8      196.15      208.20     11.33 o 
   7   7   8       58.11       66.31      6.99 o 
   8   7   8      253.16      292.43     16.25 o 
  -5   8   8       46.32       67.14      9.20 o 
  -4   8   8       77.52       86.67      6.57 o 
  -3   8   8       29.69       39.24      6.95 o 
  -2   8   8      101.66       92.40      4.13 o 
  -1   8   8      421.05      398.49     10.04 o 
   0   8   8       12.36       15.83      1.63 o 
   1   8   8       75.45       76.79      2.80 o 
   2   8   8      139.63      135.09      4.11 o 
   3   8   8       88.69       80.76      3.02 o 
   4   8   8       98.90       95.59      7.12 o 
   5   8   8      167.83      166.75      9.79 o 
   6   8   8       74.37       82.16      7.12 o 
   7   8   8      169.92      200.96     11.85 o 
  -4   9   8       66.55       69.11      8.41 o 
  -3   9   8        1.57        1.69      2.42 o 
  -2   9   8       39.51       41.45      6.11 o 
  -1   9   8       23.42       27.10      2.64 o 
   0   9   8      233.96      229.69      6.69 o 
   1   9   8        0.52        2.03      1.37 o 
   2   9   8      194.56      169.75      4.87 o 
   3   9   8      197.20      182.34      5.11 o 
   4   9   8       88.06       84.46      6.12 o 
   5   9   8      181.80      176.18     10.46 o 
   6   9   8       88.66       99.44     15.38 o 
   7   9   8        4.79        1.55      3.05 o 
  -4  10   8        6.61        6.85      3.43 o 
  -3  10   8       57.94       66.95      6.63 o 
  -2  10   8       90.31       66.58      5.93 o 
  -1  10   8      185.72      180.03      7.26 o 
   0  10   8        2.28        1.83      1.80 o 
   1  10   8      109.51      111.72      5.03 o 
   2  10   8       49.00       54.50      4.34 o 
   3  10   8      185.96      173.41      5.06 o 
   4  10   8        2.89        5.31      2.54 o 
   5  10   8      179.30      182.36      9.46 o 
   6  10   8       83.93      106.21      7.61 o 
  -3  11   8       70.65       74.58      8.66 o 
  -2  11   8       48.04       47.48      7.99 o 
  -1  11   8        0.56        1.38      1.80 o 
   0  11   8      202.38      212.08     12.54 o 
   1  11   8      116.24      117.37      5.37 o 
   2  11   8       36.97       33.33      3.00 o 
   3  11   8       21.33       24.05      2.19 o 
   4  11   8       26.40       23.67      2.93 o 
   5  11   8        2.31        5.49      3.01 o 
   6  11   8      133.97      141.04     13.29 o 
  -2  12   8        1.15        0.72      1.87 o 
  -1  12   8       23.05       18.01      3.57 o 
   0  12   8      129.46      121.73     12.21 o 
   1  12   8       18.56       23.09      3.14 o 
   2  12   8        1.65        4.28      1.70 o 
   3  12   8      178.38      158.63      9.06 o 
   4  12   8        2.86        1.64      2.25 o 
   5  12   8       55.65       56.09      5.83 o 
   0  13   8       11.93        9.98      3.89 o 
   1  13   8      431.20      433.18     18.38 o 
   2  13   8       18.22       22.65      4.06 o 
   3  13   8       78.91       87.18      9.34 o 
  -3 -11   9       70.86       80.26      9.78 o 
  -2 -11   9       40.67       33.66      7.34 o 
  -1 -11   9      353.13      322.46     15.84 o 
   0 -11   9       29.52       32.62      3.85 o 
   1 -11   9       35.21       43.52      4.56 o 
   2 -11   9       99.77      118.67      6.28 o 
  -4 -10   9        0.33        3.68      3.52 o 
  -3 -10   9       99.37      103.22      8.75 o 
  -2 -10   9       16.03       25.48      6.39 o 
  -1 -10   9       35.19       22.54      2.98 o 
   0 -10   9       15.65       13.92      3.99 o 
   1 -10   9       40.26       45.20      3.85 o 
   2 -10   9      103.69       94.23      5.39 o 
   3 -10   9       24.74       29.82      3.64 o 
  -5  -9   9       22.15       18.90      4.82 o 
  -4  -9   9      168.13      161.53     10.61 o 
  -3  -9   9      147.74      132.20      9.29 o 
  -2  -9   9       35.07       51.88     12.19 o 
  -1  -9   9       39.41       45.71      3.70 o 
   0  -9   9       77.51       86.65      5.21 o 
   1  -9   9       25.38       32.58      3.36 o 
   2  -9   9        0.03        1.15      1.63 o 
   3  -9   9      202.02      185.16      6.52 o 
   4  -9   9        5.18       10.97      2.76 o 
  -5  -8   9       25.94       31.08     11.84 o 
  -4  -8   9       29.16       32.03      7.61 o 
  -3  -8   9       22.80       29.09      4.72 o 
  -2  -8   9       74.79       72.29     11.68 o 
  -1  -8   9       31.10       24.71      2.54 o 
   0  -8   9      270.68      240.34     11.37 o 
   1  -8   9      412.49      378.74     12.75 o 
   2  -8   9       19.30       32.41      2.68 o 
   3  -8   9      147.12      128.62      5.06 o 
   4  -8   9       93.17       99.14      8.54 o 
   5  -8   9        7.06        5.30      5.11 o 
  -6  -7   9       13.88       14.33      4.18 o 
  -5  -7   9       17.02       18.55      4.36 o 
  -4  -7   9      436.98      434.62     22.40 o 
  -3  -7   9       62.00       69.38     12.41 o 
  -2  -7   9      436.91      409.27     15.10 o 
  -1  -7   9      223.07      198.37      6.66 o 
   0  -7   9       19.27       34.61      3.18 o 
   1  -7   9       17.55       18.38      2.13 o 
   2  -7   9        1.34       -0.28      1.13 o 
   3  -7   9        0.16        1.06      1.14 o 
   4  -7   9       78.92       74.02     12.73 o 
   5  -7   9      181.87      177.05     21.67 o 
   6  -7   9       48.22       68.90     12.30 o 
  -6  -6   9      156.01      170.43     10.23 o 
  -5  -6   9        1.52        1.87      3.52 o 
  -4  -6   9        0.03        2.67      2.81 o 
  -3  -6   9      609.45      610.95     30.36 o 
  -2  -6   9      766.38      773.23     25.54 o 
  -1  -6   9       33.66       39.13      3.65 o 
   0  -6   9      437.78      445.19     10.58 o 
   1  -6   9      231.87      208.05      6.28 o 
   2  -6   9      135.07      114.04      4.27 o 
   3  -6   9       69.48       67.84      3.14 o 
   4  -6   9      163.98      171.92     10.29 o 
   5  -6   9        1.70        3.06      2.64 o 
   6  -6   9        9.78       22.77      7.88 o 
  -6  -5   9      117.25      112.10     12.84 o 
  -5  -5   9       12.82       15.34      3.90 o 
  -4  -5   9     1331.14     1279.73     53.81 o 
  -3  -5   9       47.24       48.59      5.32 o 
  -2  -5   9        8.69        7.34      1.91 o 
  -1  -5   9      144.33      141.36      4.92 o 
   0  -5   9      531.63      529.10     11.34 o 
   1  -5   9      370.81      347.96      8.00 o 
   2  -5   9        9.28       13.40      1.84 o 
   3  -5   9        4.11        6.20      1.24 o 
   4  -5   9      277.89      238.23      9.37 o 
   5  -5   9      109.96      102.88      5.79 o 
   6  -5   9      130.66      132.38     13.98 o 
   7  -5   9        0.84        0.33      5.70 o 
  -7  -4   9       78.87       77.80      7.51 o 
  -6  -4   9       91.76       81.62      6.71 o 
  -5  -4   9        0.08        0.67      2.37 o 
  -3  -4   9       82.78       81.68      4.85 o 
  -2  -4   9       37.30       41.27      3.49 o 
  -1  -4   9        2.99        2.78      1.05 o 
   0  -4   9       60.46       50.42      2.17 o 
   1  -4   9      657.50      632.84     12.11 o 
   2  -4   9      640.67      642.16     13.72 o 
   3  -4   9      490.48      483.74     12.47 o 
   4  -4   9       21.55       26.02      4.62 o 
   5  -4   9      205.09      215.77     10.78 o 
   6  -4   9       76.27       76.85      6.74 o 
   7  -4   9      250.85      285.66     21.44 o 
  -7  -3   9       65.03       51.20     12.84 o 
  -6  -3   9       23.80       65.82      7.84 o 
  -5  -3   9      333.66      326.11     14.75 o 
  -4  -3   9      178.97      196.97      9.94 o 
  -3  -3   9      292.78      283.46     10.63 o 
  -2  -3   9       69.23       79.51      5.12 o 
  -1  -3   9        8.12       17.45      1.57 o 
   0  -3   9        0.11       -0.17      0.68 o 
   1  -3   9      491.12      470.43      9.77 o 
   2  -3   9       23.99       17.00      1.44 o 
   3  -3   9      198.83      192.78      5.83 o 
   4  -3   9      228.64      240.65     11.16 o 
   5  -3   9        0.75        0.77      2.35 o 
   6  -3   9      265.53      299.51     13.89 o 
   7  -3   9        1.09        8.61      4.84 o 
  -7  -2   9       17.59       14.19      2.80 o 
  -6  -2   9        0.80        3.74      1.88 o 
  -5  -2   9      119.54      119.17      7.97 o 
  -4  -2   9        0.34        5.43      2.63 o 
  -3  -2   9       85.75       78.42      4.42 o 
  -2  -2   9        8.64        5.54      1.48 o 
  -1  -2   9      478.27      470.34     11.60 o 
   0  -2   9      138.28      130.92      3.41 o 
   1  -2   9      498.93      471.56      9.71 o 
   2  -2   9      187.35      179.62      3.91 o 
   3  -2   9      383.90      373.31      8.35 o 
   4  -2   9      369.90      345.22     14.61 o 
   5  -2   9       94.14       89.85      6.38 o 
   6  -2   9      325.22      349.33     15.45 o 
   7  -2   9      250.48      277.89     10.99 o 
   8  -2   9      142.43      198.27     16.00 o 
  -7  -1   9       71.19       61.66      8.07 o 
  -6  -1   9       94.92       83.69      7.48 o 
  -5  -1   9        2.98        2.94      1.60 o 
  -4  -1   9       59.22       66.28      4.11 o 
  -3  -1   9      351.86      338.82     12.03 o 
  -2  -1   9       43.65       47.83      2.86 o 
  -1  -1   9       15.49       29.01      1.44 o 
   0  -1   9      191.39      180.58      4.00 o 
   1  -1   9      272.91      223.73      4.46 o 
   2  -1   9        2.71        6.54      0.77 o 
   3  -1   9      353.10      325.30      7.43 o 
   4  -1   9      632.34      576.79     22.35 o 
   5  -1   9      241.90      228.50     10.86 o 
   6  -1   9       65.08       83.19      6.31 o 
   7  -1   9       51.33       61.81      6.18 o 
   8  -1   9       16.67       15.58      6.22 o 
  -7   0   9      323.39      339.40     12.49 o 
  -6   0   9      225.94      197.69     10.21 o 
  -5   0   9      188.28      178.32      6.44 o 
  -4   0   9       14.45       27.89      4.16 o 
  -3   0   9        5.12        3.37      1.72 o 
  -2   0   9        8.63       11.62      1.54 o 
  -1   0   9       27.85       47.39      2.28 o 
   0   0   9       82.10       92.24      2.35 o 
   1   0   9       33.79       31.85      1.28 o 
   2   0   9        7.08        2.27      0.62 o 
   3   0   9       15.22       12.49      1.66 o 
   4   0   9      210.89      190.66      9.24 o 
   5   0   9        0.70        1.95      2.06 o 
   6   0   9      509.83      523.85     21.26 o 
   7   0   9      238.68      263.90     12.95 o 
   8   0   9       57.23       71.31      7.46 o 
  -7   1   9        1.76        0.02      2.12 o 
  -6   1   9       33.31       35.09      7.72 o 
  -5   1   9       77.22       76.40      4.67 o 
  -4   1   9       68.14       86.64      4.66 o 
  -3   1   9      676.50      627.83     15.61 o 
  -2   1   9       29.47       41.98      1.96 o 
  -1   1   9       12.63       19.69      1.21 o 
   0   1   9      266.40      287.77      5.89 o 
   1   1   9     2672.73     2691.74     41.17 o 
   2   1   9      316.71      310.70      5.58 o 
   3   1   9      601.12      517.09     13.22 o 
   4   1   9      854.55      831.52     30.81 o 
   5   1   9      310.16      296.54     15.79 o 
   6   1   9        3.00       10.51      5.60 o 
   7   1   9      354.34      372.35     16.64 o 
   8   1   9       18.04       13.58      3.83 o 
  -7   2   9      143.59      138.73     16.34 o 
  -6   2   9      122.56      120.82      6.19 o 
  -5   2   9      217.08      211.66     15.73 o 
  -4   2   9       32.52       33.34      2.86 o 
  -3   2   9      670.36      686.02     16.98 o 
  -2   2   9      520.25      477.80     11.45 o 
  -1   2   9      718.47      670.06     12.02 o 
   0   2   9     1240.86     1291.99     18.89 o 
   1   2   9      517.69      542.75      8.91 o 
   2   2   9      998.73     1017.35     17.77 o 
   3   2   9       47.73       34.57      2.22 o 
   4   2   9     1215.10     1224.08     44.27 o 
   5   2   9       12.09       12.92      2.99 o 
   6   2   9      262.47      266.26     12.53 o 
   7   2   9       21.10       22.57      4.17 o 
   8   2   9       12.85       17.40      4.41 o 
  -6   3   9      129.99      127.97     14.78 o 
  -5   3   9       25.02       32.44      6.26 o 
  -4   3   9      102.30      110.53      6.04 o 
  -3   3   9      313.97      340.99      8.76 o 
  -2   3   9      203.63      201.38      5.26 o 
  -1   3   9       80.72       69.52      1.82 o 
   0   3   9      351.27      306.62      5.08 o 
   1   3   9     1006.30     1005.33     15.32 o 
   2   3   9        0.03        0.08      0.56 o 
   3   3   9        0.06        1.14      0.75 o 
   4   3   9      192.14      161.88      9.64 o 
   5   3   9      121.21      121.24      6.10 o 
   6   3   9      190.98      197.49     10.26 o 
   7   3   9       36.39       44.24      5.37 o 
   8   3   9        7.69        5.00      3.24 o 
  -6   4   9        7.59        8.74      3.46 o 
  -5   4   9       17.61       19.36      3.45 o 
  -4   4   9     1220.32     1217.07     46.83 o 
  -3   4   9      441.89      450.60     11.16 o 
  -2   4   9       14.93       16.81      1.24 o 
  -1   4   9      122.49      112.17      2.60 o 
   0   4   9      305.21      340.17      5.65 o 
   1   4   9       22.07       22.76      1.27 o 
   2   4   9       12.85       10.42      1.05 o 
   3   4   9        3.89        0.40      0.83 o 
   4   4   9      315.16      281.27     10.43 o 
   5   4   9      934.29      907.93     34.13 o 
   6   4   9       12.80       23.72      7.00 o 
   7   4   9      167.41      169.21     10.34 o 
   8   4   9        8.95        4.35      4.62 o 
  -6   5   9        6.96        7.07      2.61 o 
  -5   5   9      366.16      351.18     21.21 o 
  -4   5   9      213.61      213.69     10.63 o 
  -3   5   9      187.52      193.00      6.55 o 
  -2   5   9       59.71       64.90      3.14 o 
  -1   5   9      415.51      385.02      7.51 o 
   0   5   9      662.13      686.32     11.50 o 
   1   5   9      158.35      151.88      3.40 o 
   2   5   9      287.73      282.61      6.35 o 
   3   5   9      125.16      117.71      4.48 o 
   4   5   9      352.51      315.32     14.36 o 
   5   5   9       45.65       52.39      5.17 o 
   6   5   9       59.56       60.53      6.10 o 
   7   5   9       32.80       52.21      8.37 o 
   8   5   9      167.89      169.71     10.53 o 
  -6   6   9      145.17      179.53     15.37 o 
  -5   6   9        5.08        3.33      3.09 o 
  -4   6   9      170.14      184.83      7.74 o 
  -3   6   9      145.98      145.87      5.64 o 
  -2   6   9     3369.49     3546.52     67.49 o 
  -1   6   9      417.53      418.87      8.96 o 
   0   6   9      516.63      513.27      9.46 o 
   1   6   9        1.73        2.06      0.70 o 
   2   6   9      528.87      495.38      9.40 o 
   3   6   9      367.33      336.16      9.73 o 
   4   6   9      160.04      149.07      7.09 o 
   5   6   9      591.70      596.19     23.98 o 
   6   6   9       18.97       26.39      4.32 o 
   7   6   9        0.85        3.55      2.79 o 
   8   6   9        3.97        9.19      4.44 o 
  -5   7   9        0.59        1.22      2.49 o 
  -4   7   9       39.08       40.26      4.65 o 
  -3   7   9      205.95      219.71     10.24 o 
  -2   7   9     1758.69     1680.28     36.22 o 
  -1   7   9      171.08      205.73      5.98 o 
   0   7   9     3523.41     3799.19     76.19 o 
   1   7   9     1579.55     1506.88     24.61 o 
   2   7   9     1120.42     1072.19     23.19 o 
   3   7   9       50.60       49.72      2.43 o 
   4   7   9     1593.05     1484.84     45.50 o 
   5   7   9        5.54        4.93      2.83 o 
   6   7   9      109.27      103.04      9.13 o 
   7   7   9        2.85        5.83      3.49 o 
  -5   8   9       63.86       85.70      9.74 o 
  -4   8   9       55.29       69.91      9.68 o 
  -3   8   9        2.44        3.66      2.56 o 
  -2   8   9      226.38      214.95      7.90 o 
  -1   8   9      309.94      282.53      7.75 o 
   0   8   9      106.76      105.36      3.72 o 
   1   8   9      464.47      442.75     10.62 o 
   2   8   9       91.59       94.29      3.39 o 
   3   8   9      268.05      256.30      7.22 o 
   4   8   9      334.31      318.88     14.72 o 
   5   8   9       12.07       16.83      3.79 o 
   6   8   9       11.16       18.53      4.10 o 
   7   8   9        4.66        7.53      3.98 o 
  -4   9   9       12.66       12.38      3.64 o 
  -3   9   9       39.56       51.77      5.71 o 
  -2   9   9        0.03        2.25      2.63 o 
  -1   9   9       36.60       34.29      3.00 o 
   0   9   9      167.55      164.10      5.78 o 
   1   9   9      537.50      502.10     15.13 o 
   2   9   9       67.68       65.29      3.22 o 
   3   9   9        5.83        7.21      1.39 o 
   4   9   9        0.80        0.83      2.14 o 
   5   9   9        4.46        8.78      3.39 o 
   6   9   9      391.37      418.48     20.15 o 
   7   9   9      150.18      182.17     11.56 o 
  -3  10   9        2.13        4.87      2.94 o 
  -2  10   9       25.29       24.10      4.32 o 
  -1  10   9        3.59        2.67      1.63 o 
   0  10   9       51.34       57.95      3.59 o 
   1  10   9      146.51      141.07      5.88 o 
   2  10   9      641.59      583.56     17.39 o 
   3  10   9        1.94        2.91      1.24 o 
   4  10   9      159.48      159.36      6.70 o 
   5  10   9       39.51       39.91      4.94 o 
   6  10   9       54.05       67.96      6.46 o 
  -3  11   9        3.20        4.26      3.45 o 
  -2  11   9        2.21        2.59      1.88 o 
  -1  11   9        7.84        4.94      2.55 o 
   0  11   9        0.05        0.63      1.96 o 
   1  11   9      182.92      180.22      8.63 o 
   2  11   9       15.42       19.01      2.47 o 
   3  11   9      113.96      112.04      4.41 o 
   4  11   9        4.95        5.90      2.11 o 
   5  11   9       97.82      102.45      7.38 o 
  -1  12   9      180.75      184.81     10.33 o 
   0  12   9      100.44       98.99      6.94 o 
   1  12   9      124.83      133.98      5.99 o 
   2  12   9      135.47      134.30      6.31 o 
   3  12   9       19.43       16.54      2.27 o 
   4  12   9        3.18        4.70      2.17 o 
   5  12   9       32.64       42.00      5.30 o 
   0  13   9       50.02       63.16     12.62 o 
   1  13   9      174.88      170.31     16.32 o 
   2  13   9      150.86      149.52      8.98 o 
   3  13   9        3.41        6.04      2.79 o 
  -2 -11  10      112.87      104.66     11.58 o 
  -1 -11  10       74.27       79.36      5.08 o 
   0 -11  10       93.95       89.79      5.71 o 
   1 -11  10        0.20       -1.31      2.14 o 
  -4 -10  10        6.95       18.19      4.76 o 
  -3 -10  10      109.00      135.96     10.17 o 
  -2 -10  10       28.19       29.48      7.02 o 
  -1 -10  10      149.15      156.21      7.48 o 
   0 -10  10       36.55       30.42      3.61 o 
   1 -10  10      497.39      465.55     20.86 o 
   2 -10  10        5.83        4.07      2.32 o 
   3 -10  10       68.78       62.68      4.81 o 
  -4  -9  10        4.79        2.27      3.68 o 
  -3  -9  10       29.41       36.86      5.75 o 
  -2  -9  10       71.07       81.82      7.44 o 
  -1  -9  10       27.25       21.04      2.82 o 
   0  -9  10       26.01       34.73      3.66 o 
   1  -9  10       24.53       26.41      3.38 o 
   2  -9  10        0.83        2.08      1.84 o 
   3  -9  10        1.71        0.32      1.57 o 
   4  -9  10      262.43      257.94     15.31 o 
  -5  -8  10      124.64      130.90     17.03 o 
  -4  -8  10      186.55      177.50     11.04 o 
  -3  -8  10       27.28       28.26     10.20 o 
  -2  -8  10      126.85       89.25      9.38 o 
  -1  -8  10      154.93      143.72      6.79 o 
   0  -8  10       73.18       78.66      4.90 o 
   1  -8  10      165.08      139.67      6.98 o 
   2  -8  10      283.84      268.19      8.83 o 
   3  -8  10       62.64       64.28      3.30 o 
   4  -8  10        1.34       -0.43      2.05 o 
   5  -8  10      193.68      200.77     16.66 o 
  -5  -7  10      125.78      133.29      9.46 o 
  -4  -7  10      385.99      384.22     17.99 o 
  -3  -7  10       10.73       14.27      6.63 o 
  -2  -7  10      126.53      105.46      6.33 o 
  -1  -7  10      134.41      120.69      4.80 o 
   0  -7  10      291.49      278.37     11.00 o 
   1  -7  10        0.05        1.14      1.52 o 
   2  -7  10      253.48      213.33      6.71 o 
   3  -7  10      244.66      242.38      7.08 o 
   4  -7  10      325.40      315.77     13.08 o 
   5  -7  10       65.11       72.58     10.56 o 
  -6  -6  10       52.93       65.04     10.88 o 
  -5  -6  10      181.64      175.99     13.81 o 
  -4  -6  10        4.67       -1.28      2.91 o 
  -3  -6  10      247.46      251.21     12.79 o 
  -2  -6  10       70.82       69.72      5.02 o 
  -1  -6  10      111.24      116.30      4.59 o 
   0  -6  10      109.77       95.92      4.17 o 
   1  -6  10      134.41      129.11      5.48 o 
   2  -6  10      288.68      298.72      9.12 o 
   3  -6  10        2.68        0.32      1.08 o 
   4  -6  10      121.48       97.44      5.00 o 
   5  -6  10        9.94        6.63      3.07 o 
   6  -6  10      102.54      128.52     14.74 o 
  -6  -5  10        1.17        3.72      2.84 o 
  -5  -5  10      231.49      221.69     12.05 o 
  -4  -5  10      185.55      201.46     18.25 o 
  -3  -5  10       19.07       24.07      4.03 o 
  -2  -5  10      266.15      272.35     10.75 o 
  -1  -5  10      416.05      397.58     11.31 o 
   0  -5  10      864.00      911.10     21.33 o 
   1  -5  10        0.15       -0.83      1.06 o 
   2  -5  10      141.40      138.84      8.36 o 
   3  -5  10      558.26      497.00     12.05 o 
   4  -5  10       12.06       22.68      2.94 o 
   5  -5  10       19.07       20.86      4.89 o 
   6  -5  10        0.05       12.98      6.97 o 
  -6  -4  10       43.46       47.67      7.98 o 
  -5  -4  10        0.05        0.25      2.86 o 
  -4  -4  10       51.86       57.55      5.90 o 
  -3  -4  10       45.94       54.73      4.44 o 
  -2  -4  10     2066.90     2023.12     62.06 o 
  -1  -4  10      267.06      279.67      8.30 o 
   0  -4  10      954.09      984.80     23.00 o 
   1  -4  10       44.54       45.82      2.34 o 
   2  -4  10     2153.73     2091.25     44.86 o 
   3  -4  10      260.93      249.94      6.77 o 
   4  -4  10      158.44      162.51      8.93 o 
   5  -4  10        1.24        2.16      2.53 o 
   6  -4  10      299.98      317.24     14.89 o 
   7  -4  10       34.01       53.61     10.27 o 
  -6  -3  10      454.78      439.49     19.40 o 
  -5  -3  10       10.41       10.48      3.03 o 
  -4  -3  10      572.76      571.42     23.46 o 
  -3  -3  10       38.25       42.04      4.55 o 
  -2  -3  10      213.31      203.42      9.72 o 
  -1  -3  10        2.67        4.14      1.13 o 
   0  -3  10      135.79      156.24      4.81 o 
   1  -3  10      705.78      662.08     13.40 o 
   2  -3  10       21.87       14.86      1.21 o 
   3  -3  10      527.76      512.80     13.28 o 
   4  -3  10        0.03        5.50      3.02 o 
   5  -3  10        3.84        2.04      2.49 o 
   6  -3  10       86.09       89.48     10.19 o 
   7  -3  10      221.66      254.89     28.18 o 
  -7  -2  10        0.01       -0.77      2.61 o 
  -6  -2  10       41.23       42.16      4.07 o 
  -5  -2  10       14.55       16.85      3.51 o 
  -4  -2  10      248.60      304.70     11.20 o 
  -3  -2  10      365.75      343.92     10.64 o 
  -2  -2  10      342.98      336.41     10.22 o 
  -1  -2  10      650.82      589.03     13.87 o 
   0  -2  10        4.73        9.38      1.34 o 
   1  -2  10      260.34      264.99      5.95 o 
   2  -2  10      408.71      380.03      7.75 o 
   3  -2  10      296.66      287.82      7.38 o 
   4  -2  10      110.87      131.87      6.39 o 
   5  -2  10      321.27      313.27     14.07 o 
   6  -2  10      149.34      171.92      9.75 o 
   7  -2  10       65.74       84.53      5.88 o 
  -7  -1  10       25.80        5.98      8.61 o 
  -6  -1  10       43.88       44.51      5.80 o 
  -5  -1  10        6.44        5.27      2.18 o 
  -4  -1  10        3.39        8.61      2.18 o 
  -3  -1  10       65.85       71.51      4.45 o 
  -2  -1  10        0.72        1.50      1.31 o 
  -1  -1  10        3.94        5.48      1.04 o 
   0  -1  10      112.61      118.39      3.25 o 
   1  -1  10     1628.32     1527.39     25.88 o 
   2  -1  10        7.45        8.22      0.90 o 
   3  -1  10       60.60       59.52      3.29 o 
   4  -1  10       79.32       70.65      5.48 o 
   5  -1  10       17.60       12.44      3.05 o 
   6  -1  10      183.91      186.66     10.11 o 
   7  -1  10      136.62      145.85     14.01 o 
   8  -1  10      113.31      142.22     12.39 o 
  -6   0  10       30.51       34.91      3.79 o 
  -5   0  10       66.42       67.97      5.59 o 
  -4   0  10       50.03       58.02      3.80 o 
  -3   0  10      178.72      181.05      6.58 o 
  -2   0  10        0.60        0.95      1.30 o 
  -1   0  10      469.39      441.99     10.56 o 
   0   0  10      112.69      124.34      3.19 o 
   1   0  10      364.17      334.16      6.11 o 
   2   0  10      244.97      231.77      5.01 o 
   3   0  10      125.79      105.92      3.71 o 
   4   0  10       69.13       64.69      6.16 o 
   5   0  10      259.57      245.74     11.66 o 
   6   0  10      111.67      122.77     10.78 o 
   7   0  10       99.94      119.65     15.25 o 
   8   0  10        4.01        8.43      3.32 o 
  -6   1  10       73.57       66.68      7.33 o 
  -5   1  10      149.82      154.74     13.14 o 
  -4   1  10      830.43      779.19     28.07 o 
  -3   1  10      276.68      276.92      7.95 o 
  -2   1  10        1.31        3.52      1.23 o 
  -1   1  10      579.99      543.82     11.09 o 
   0   1  10      255.01      244.03      4.81 o 
   1   1  10      812.60      896.08     14.31 o 
   2   1  10      193.92      192.26      3.81 o 
   3   1  10       55.67       45.45      2.87 o 
   4   1  10       24.51       30.01      3.87 o 
   5   1  10      135.05      130.98      7.88 o 
   6   1  10        0.79        2.11      2.45 o 
   7   1  10        2.34        3.22      2.75 o 
   8   1  10      151.90      171.25     10.41 o 
  -6   2  10       13.77       11.55      3.04 o 
  -5   2  10       27.63       29.20      3.82 o 
  -4   2  10       16.17       19.85      2.49 o 
  -3   2  10      514.93      550.78     14.13 o 
  -2   2  10       31.80       33.68      2.18 o 
  -1   2  10      901.95      808.97     15.14 o 
   0   2  10        2.62        3.42      0.64 o 
   1   2  10      179.05      170.97      3.41 o 
   2   2  10       43.50       45.62      1.53 o 
   3   2  10      580.20      547.43     13.94 o 
   4   2  10       71.66      112.59      9.12 o 
   5   2  10      250.79      215.48     22.09 o 
   6   2  10      324.67      335.88     16.34 o 
   7   2  10       81.59       98.42     10.10 o 
   8   2  10       37.83       51.56      6.33 o 
  -6   3  10       42.86       50.04      8.08 o 
  -5   3  10      241.82      252.73     15.34 o 
  -4   3  10       27.91       26.06      2.84 o 
  -3   3  10        6.58        7.63      1.61 o 
  -2   3  10        1.94        4.44      1.00 o 
  -1   3  10     1427.85     1350.22     21.35 o 
   0   3  10      750.94      694.90     10.65 o 
   1   3  10       42.79       48.72      1.56 o 
   2   3  10      240.56      258.16      5.07 o 
   3   3  10     1482.69     1400.44     29.33 o 
   4   3  10      842.06      854.78     32.07 o 
   5   3  10      160.21      154.13      8.79 o 
   6   3  10      154.19      162.68      9.53 o 
   7   3  10        2.41       -2.11      2.41 o 
   8   3  10      104.56      103.17     12.27 o 
  -6   4  10       90.46       99.73     11.45 o 
  -5   4  10        1.28        2.93      2.20 o 
  -4   4  10        5.95        4.27      2.31 o 
  -3   4  10       72.64       73.79      3.71 o 
  -2   4  10      896.57      907.76     16.74 o 
  -1   4  10      444.25      476.37      8.52 o 
   0   4  10      335.08      325.77      5.70 o 
   1   4  10      343.48      305.19      5.34 o 
   2   4  10      317.58      294.58      6.09 o 
   3   4  10       26.59       22.12      2.04 o 
   4   4  10      302.64      315.43     20.92 o 
   5   4  10       51.83       61.49      5.53 o 
   6   4  10      116.74      120.69      8.24 o 
   7   4  10        9.91        7.24      3.07 o 
   8   4  10       62.53       72.24     14.03 o 
  -6   5  10        8.13       15.55     11.68 o 
  -5   5  10      214.26      214.84      9.66 o 
  -4   5  10       25.22       32.75      3.90 o 
  -3   5  10        3.54        3.84      1.85 o 
  -2   5  10      897.42      898.57     18.22 o 
  -1   5  10      721.37      724.89     13.22 o 
   0   5  10      124.35      124.23      2.93 o 
   1   5  10       96.35       97.07      2.60 o 
   2   5  10        7.00       13.24      1.26 o 
   3   5  10      836.23      807.89     24.57 o 
   4   5  10        1.05        2.50      1.88 o 
   5   5  10       25.95       29.05      4.30 o 
   6   5  10       37.26       41.23      5.52 o 
   7   5  10      133.69      147.10     17.63 o 
   8   5  10        2.24        5.67      4.93 o 
  -5   6  10       52.75       47.18      5.62 o 
  -4   6  10        2.10        4.81      2.25 o 
  -3   6  10      476.63      463.56     14.69 o 
  -2   6  10      421.41      446.31     11.38 o 
  -1   6  10      197.22      189.80      4.80 o 
   0   6  10      740.90      779.60     14.34 o 
   1   6  10      670.33      652.14     11.34 o 
   2   6  10       78.58       82.39      3.51 o 
   3   6  10        0.38        0.98      0.90 o 
   4   6  10      258.80      249.28     10.06 o 
   5   6  10        0.31        1.83      4.25 o 
   6   6  10       84.16       81.94      7.07 o 
   7   6  10      183.04      184.41     11.04 o 
  -5   7  10        2.20        4.59      3.57 o 
  -4   7  10       35.08       50.67      7.05 o 
  -3   7  10      119.90      110.64      7.81 o 
  -2   7  10       17.32       15.86      2.61 o 
  -1   7  10        0.08       -0.32      1.21 o 
   0   7  10     1816.14     1940.76     36.90 o 
   1   7  10      732.49      744.84     15.75 o 
   2   7  10     2004.88     1936.36     38.81 o 
   3   7  10      314.59      301.00      7.70 o 
   4   7  10      714.65      681.58     23.52 o 
   5   7  10        0.05        0.50      2.90 o 
   6   7  10        5.03       10.59      3.65 o 
   7   7  10       43.53       50.03      6.42 o 
  -4   8  10      138.97      155.09     12.63 o 
  -3   8  10       24.40       22.03      6.36 o 
  -2   8  10       63.96       64.40      5.68 o 
  -1   8  10        5.60        7.56      1.60 o 
   0   8  10        9.80       17.18      3.07 o 
   1   8  10       28.64       35.79      2.48 o 
   2   8  10     1609.25     1586.87     34.68 o 
   3   8  10     1628.45     1550.19     31.63 o 
   4   8  10      958.85      935.67     35.84 o 
   5   8  10      354.70      340.33     15.98 o 
   6   8  10     1008.51     1056.94     40.88 o 
   7   8  10      176.55      216.51     15.09 o 
  -4   9  10      307.98      351.84     22.39 o 
  -3   9  10      193.21      206.50     10.72 o 
  -2   9  10      187.15      196.05     12.49 o 
  -1   9  10        0.61        0.55      1.68 o 
   0   9  10      911.47      940.60     26.71 o 
   1   9  10       12.47       11.75      2.03 o 
   2   9  10       77.32       83.56      3.71 o 
   3   9  10       93.25       92.89      3.48 o 
   4   9  10       56.14       62.55      5.31 o 
   5   9  10      266.98      269.98     13.95 o 
   6   9  10       33.92       29.69      5.07 o 
   7   9  10       39.36       52.58     13.72 o 
  -3  10  10      154.60      168.40      9.99 o 
  -2  10  10       26.71       26.57      8.62 o 
  -1  10  10       11.71       14.40      2.69 o 
   0  10  10       14.62       13.62      2.14 o 
   1  10  10      153.38      145.83      6.06 o 
   2  10  10       24.92       28.16      4.23 o 
   3  10  10      320.34      284.34      8.23 o 
   4  10  10       39.81       40.04      3.51 o 
   5  10  10       21.41       15.62      3.73 o 
   6  10  10       10.67        7.21      3.73 o 
  -2  11  10       15.11       11.35      3.78 o 
  -1  11  10       29.74       25.40      4.00 o 
   0  11  10        0.58        2.97      2.17 o 
   1  11  10        0.87        1.46      2.22 o 
   2  11  10        2.64        5.13      2.02 o 
   3  11  10       66.50       64.96      3.74 o 
   4  11  10      183.83      162.17      6.78 o 
   5  11  10        0.22        0.05      2.73 o 
  -1  12  10        5.61        9.82      4.68 o 
   0  12  10       66.30       69.12     10.61 o 
   1  12  10        1.22        1.05      1.61 o 
   2  12  10       39.98       43.20      6.03 o 
   3  12  10        0.82        1.40      1.47 o 
   4  12  10       59.38       60.41      6.36 o 
   2  13  10      121.00       98.59      5.51 o 
  -1 -11  11       28.14       20.51      3.09 o 
   0 -11  11       19.30       14.88      3.02 o 
  -3 -10  11        1.50        4.47      3.84 o 
  -2 -10  11       47.76       39.55      7.83 o 
  -1 -10  11       30.63       31.24      5.66 o 
   0 -10  11       49.06       59.55      4.73 o 
   1 -10  11       43.19       42.51      4.38 o 
   2 -10  11        3.75        0.85      2.32 o 
  -4  -9  11        6.45        7.74      4.16 o 
  -3  -9  11       76.55       60.21      9.72 o 
  -2  -9  11       41.20       40.76      8.98 o 
  -1  -9  11      274.20      270.58     11.03 o 
   0  -9  11       14.62       13.86      2.66 o 
   1  -9  11      148.78      169.06      8.16 o 
   2  -9  11        2.46        2.47      2.08 o 
   3  -9  11      466.48      447.39     17.17 o 
   4  -9  11       14.12        8.87      2.94 o 
  -4  -8  11       28.56       21.71      9.04 o 
  -3  -8  11       52.74       64.88     12.92 o 
  -2  -8  11        1.17       -1.10      2.94 o 
  -1  -8  11        0.43        1.45      1.88 o 
   0  -8  11       54.63       57.01      4.23 o 
   1  -8  11       86.55       78.28      6.35 o 
   2  -8  11       47.46       54.10      4.46 o 
   3  -8  11      163.43      154.39      5.90 o 
   4  -8  11        9.54       11.12      2.86 o 
  -5  -7  11      134.29      131.18     14.89 o 
  -4  -7  11      195.04      193.21     12.02 o 
  -3  -7  11       78.58       76.19      7.21 o 
  -2  -7  11      259.88      248.27     32.01 o 
  -1  -7  11        0.40        0.49      1.51 o 
   0  -7  11      286.34      231.56      9.64 o 
   1  -7  11        0.71        1.71      1.87 o 
   2  -7  11      429.83      404.40     13.14 o 
   3  -7  11      246.98      203.79      6.42 o 
   4  -7  11       81.59       78.60      5.54 o 
   5  -7  11       36.90       32.86      6.28 o 
  -5  -6  11        0.40       -0.40      2.86 o 
  -4  -6  11        7.15       12.00      3.78 o 
  -3  -6  11        2.19        2.77      2.84 o 
  -2  -6  11      599.67      584.22     20.45 o 
  -1  -6  11       70.00       67.47      5.27 o 
   0  -6  11      109.69       85.91      8.07 o 
   1  -6  11      915.99      843.71     24.52 o 
   2  -6  11      422.20      379.70     11.10 o 
   3  -6  11       65.04       73.96      3.42 o 
   4  -6  11      170.73      163.69      7.84 o 
   5  -6  11       55.79       82.98     12.41 o 
   6  -6  11      283.08      370.30     27.31 o 
  -6  -5  11      229.14      243.63     13.25 o 
  -5  -5  11      248.86      245.48     13.14 o 
  -4  -5  11      708.28      705.23     28.95 o 
  -3  -5  11      228.84      215.97     11.47 o 
  -2  -5  11       11.81       12.91      2.81 o 
  -1  -5  11      518.03      511.12     14.17 o 
   0  -5  11        1.01       -1.12      1.08 o 
   1  -5  11        1.96        2.69      1.46 o 
   2  -5  11       94.37      113.53      4.17 o 
   3  -5  11       10.00        7.19      1.42 o 
   4  -5  11       46.35       52.94      5.69 o 
   5  -5  11       96.52       75.63      6.75 o 
   6  -5  11        5.16        6.35      6.09 o 
  -6  -4  11       43.23       58.73     15.73 o 
  -5  -4  11      242.17      219.58     11.80 o 
  -4  -4  11       44.72       56.32      9.08 o 
  -3  -4  11      160.10      161.97      9.95 o 
  -2  -4  11       39.98       46.14      6.00 o 
  -1  -4  11       58.99       66.10      3.16 o 
   0  -4  11      807.68      782.12     20.47 o 
   1  -4  11      715.62      668.85     17.74 o 
   2  -4  11      284.01      289.78      7.25 o 
   3  -4  11       61.14       61.85      5.14 o 
   4  -4  11       17.60       16.02      3.41 o 
   5  -4  11      188.48      179.59     10.02 o 
   6  -4  11       22.21       24.26      4.58 o 
   7  -4  11       67.31       78.87     12.12 o 
  -6  -3  11       77.15       84.83      6.91 o 
  -5  -3  11      131.42      126.54      8.47 o 
  -4  -3  11       42.95       45.55      8.75 o 
  -3  -3  11        6.33        9.72      3.18 o 
  -2  -3  11      371.47      379.86     13.70 o 
  -1  -3  11      292.18      310.39      9.02 o 
   0  -3  11      829.20      814.60     21.11 o 
   1  -3  11      715.37      711.26     17.10 o 
   2  -3  11     3212.38     3092.53     63.39 o 
   3  -3  11       12.43       13.31      2.59 o 
   4  -3  11     1129.41     1105.12     41.04 o 
   5  -3  11       27.34       28.88      4.44 o 
   6  -3  11       12.48       16.41      3.88 o 
   7  -3  11        5.35        7.69      3.39 o 
  -6  -2  11       50.98       55.12      5.59 o 
  -5  -2  11       32.45       18.95      5.88 o 
  -4  -2  11      779.67      733.59     32.50 o 
  -3  -2  11        9.90       15.53      2.96 o 
  -2  -2  11     1179.29     1143.18     30.60 o 
  -1  -2  11      234.72      232.19      6.33 o 
   0  -2  11     3383.64     3360.42     74.60 o 
   1  -2  11        1.93        2.21      1.18 o 
   2  -2  11       23.04       23.06      1.65 o 
   3  -2  11      332.46      315.49      9.28 o 
   4  -2  11      281.44      287.04     10.95 o 
   5  -2  11      341.30      333.76     12.52 o 
   6  -2  11       97.82      109.81      8.83 o 
   7  -2  11       24.36       28.38      4.24 o 
  -6  -1  11        9.83       10.63      2.72 o 
  -5  -1  11       70.67       65.67      4.71 o 
  -4  -1  11      119.15      112.13      5.94 o 
  -3  -1  11        0.06       -0.33      1.57 o 
  -2  -1  11       81.24       86.51      4.15 o 
  -1  -1  11      259.10      237.40      6.33 o 
   0  -1  11      929.95      964.08     20.38 o 
   1  -1  11      879.02      817.03     13.09 o 
   2  -1  11      363.07      338.89      6.70 o 
   3  -1  11      521.27      483.92     14.66 o 
   4  -1  11       53.03       59.12      7.65 o 
   5  -1  11      414.00      400.77     17.23 o 
   6  -1  11        1.52        4.02      4.02 o 
   7  -1  11       26.50       32.96      7.52 o 
  -6   0  11        2.88        3.30      2.42 o 
  -5   0  11      185.24      170.17     16.35 o 
  -4   0  11        2.06        1.76      1.70 o 
  -3   0  11       11.21        8.52      1.63 o 
  -2   0  11        0.88       -1.51      1.26 o 
  -1   0  11      123.91      120.15      3.84 o 
   0   0  11       50.00       51.01      2.22 o 
   1   0  11       14.17       15.25      1.07 o 
   2   0  11        1.08        1.16      0.60 o 
   3   0  11      240.66      221.24      8.04 o 
   4   0  11      298.64      267.38     12.23 o 
   5   0  11        2.07        7.77      2.92 o 
   6   0  11       25.12       26.60      4.42 o 
   7   0  11       32.68       51.76     10.78 o 
  -6   1  11      144.82      146.93     25.38 o 
  -5   1  11      395.64      376.81     23.90 o 
  -4   1  11      302.32      278.44     15.10 o 
  -3   1  11        1.54        1.87      1.36 o 
  -2   1  11      140.62      136.98      4.84 o 
  -1   1  11      877.73      890.93     17.60 o 
   0   1  11       18.54       13.69      1.26 o 
   1   1  11      217.45      205.15      3.97 o 
   2   1  11       25.49       23.13      1.61 o 
   3   1  11      547.74      492.45     14.81 o 
   4   1  11        6.50        4.02      2.25 o 
   5   1  11      148.74      145.56      8.65 o 
   6   1  11        0.07        1.77      2.68 o 
   7   1  11       30.64       28.09      4.85 o 
   8   1  11        3.90        5.58      5.49 o 
  -6   2  11        5.41        5.27      3.58 o 
  -5   2  11       23.04       18.13      3.73 o 
  -4   2  11      188.65      170.50     17.25 o 
  -3   2  11       91.75      106.59      4.84 o 
  -2   2  11      850.36      816.01     20.01 o 
  -1   2  11        8.24        8.41      1.00 o 
   0   2  11      155.98      169.43      3.39 o 
   1   2  11      169.11      149.70      3.17 o 
   2   2  11      355.48      350.66      6.89 o 
   3   2  11       22.26       32.12      1.86 o 
   4   2  11       16.79       13.67      3.02 o 
   5   2  11       91.04       90.99      6.92 o 
   6   2  11        6.66        3.91      2.78 o 
   7   2  11        5.68        9.30      3.82 o 
   8   2  11       40.60       48.09      6.93 o 
  -6   3  11       57.35       58.56      6.26 o 
  -5   3  11        9.80        5.77      2.57 o 
  -4   3  11        4.45        5.80      2.61 o 
  -3   3  11      221.07      222.00      7.76 o 
  -2   3  11      778.24      779.64     18.48 o 
  -1   3  11     1173.39     1176.88     19.60 o 
   0   3  11       14.01       13.79      1.04 o 
   1   3  11       91.75       87.99      2.23 o 
   2   3  11        6.77        3.79      0.80 o 
   3   3  11      393.99      393.84      8.51 o 
   4   3  11       85.33      106.91      6.94 o 
   5   3  11      177.93      183.33     10.97 o 
   6   3  11        4.71        8.41      3.24 o 
   7   3  11       11.37        8.15      3.32 o 
   8   3  11       75.05       97.53     10.21 o 
  -6   4  11        1.53        5.70      4.99 o 
  -5   4  11       15.36       15.85      3.28 o 
  -4   4  11       16.06       10.44      2.73 o 
  -3   4  11      406.28      402.20     16.74 o 
  -2   4  11       13.48        8.62      2.36 o 
  -1   4  11      841.62      800.17     13.75 o 
   0   4  11        3.61        5.17      0.87 o 
   1   4  11      904.34      806.62     12.32 o 
   2   4  11      131.60      122.65      3.08 o 
   3   4  11        0.56       -1.52      0.76 o 
   4   4  11       91.14       94.17      5.51 o 
   5   4  11      605.89      618.15     24.96 o 
   6   4  11      321.52      342.27     16.00 o 
   7   4  11        8.64        9.12      3.75 o 
   8   4  11        0.02        8.05      3.29 o 
  -5   5  11       11.73       11.13      3.19 o 
  -4   5  11       54.72       60.18      8.28 o 
  -3   5  11      140.14      157.46      6.34 o 
  -2   5  11        1.15       -0.16      1.44 o 
  -1   5  11      272.54      257.21      5.24 o 
   0   5  11      390.65      389.56      7.35 o 
   1   5  11      572.54      576.26      9.64 o 
   2   5  11      366.82      342.39      8.51 o 
   3   5  11       72.80       67.52      2.79 o 
   4   5  11      438.41      431.93     22.94 o 
   5   5  11       43.08       45.62      5.31 o 
   6   5  11       60.75       74.48      8.07 o 
   7   5  11        0.01       -0.81      2.88 o 
  -5   6  11       34.84       35.61      4.74 o 
  -4   6  11       83.44       88.08      9.46 o 
  -3   6  11      371.88      388.40     17.86 o 
  -2   6  11       11.05       17.93      2.51 o 
  -1   6  11      277.23      274.76      6.95 o 
   0   6  11       19.24       17.28      1.43 o 
   1   6  11       51.34       42.10      1.97 o 
   2   6  11       12.55       10.30      1.56 o 
   3   6  11      149.23      148.91      4.58 o 
   4   6  11       23.37       27.41      3.52 o 
   5   6  11      592.71      594.78     24.24 o 
   6   6  11        4.00       15.25      3.74 o 
   7   6  11       21.75       19.10      5.78 o 
  -5   7  11       55.71       75.93     12.79 o 
  -4   7  11       84.59       94.16      8.25 o 
  -3   7  11       17.62       28.34      4.49 o 
  -2   7  11       51.42       62.65      5.78 o 
  -1   7  11      350.54      334.84      8.81 o 
   0   7  11     1311.26     1403.63     27.11 o 
   1   7  11        3.90        3.99      1.65 o 
   2   7  11      353.91      331.67      8.02 o 
   3   7  11      392.10      393.49      9.74 o 
   4   7  11       15.24       49.37      8.36 o 
   5   7  11       86.16       85.02      7.13 o 
   6   7  11        2.13        1.31      3.07 o 
   7   7  11       20.08       18.97      4.57 o 
  -4   8  11      315.76      357.99     51.67 o 
  -3   8  11       96.56       89.09      6.80 o 
  -2   8  11       17.28       15.52      4.92 o 
  -1   8  11      463.90      428.49     12.04 o 
   0   8  11        0.04       -0.07      1.43 o 
   1   8  11        7.51        8.17      2.90 o 
   2   8  11      159.16      158.19      5.38 o 
   3   8  11        3.02        2.54      1.22 o 
   4   8  11      772.17      814.56     27.15 o 
   5   8  11      339.50      347.35     16.43 o 
   6   8  11      555.48      642.05     49.26 o 
   7   8  11      154.76      190.35     13.28 o 
  -3   9  11        9.56        9.58      3.24 o 
  -2   9  11       20.36       22.87      4.06 o 
  -1   9  11       77.02       71.37      4.48 o 
   0   9  11       82.39       78.50      4.14 o 
   1   9  11       20.64       20.95      2.51 o 
   2   9  11      389.50      393.04     10.77 o 
   3   9  11      133.67      125.26      4.43 o 
   4   9  11      288.40      273.85     14.46 o 
   5   9  11      215.25      229.68     15.24 o 
   6   9  11      138.64      141.43     11.43 o 
  -3  10  11      173.52      223.05     21.85 o 
  -2  10  11        8.39        9.49      3.43 o 
  -1  10  11       75.90       74.23      9.95 o 
   0  10  11      230.76      243.36      8.64 o 
   1  10  11        0.79        1.01      1.53 o 
   2  10  11      734.67      691.41     20.47 o 
   3  10  11       54.24       51.20      3.03 o 
   4  10  11      173.42      170.33      8.85 o 
   5  10  11       54.28       60.26      5.97 o 
   6  10  11        0.83       -0.36      4.99 o 
  -2  11  11      287.32      375.17     30.62 o 
  -1  11  11      487.74      515.75     32.42 o 
   0  11  11       10.07       12.61      3.79 o 
   1  11  11      104.16      118.06      6.51 o 
   2  11  11       74.80       64.98      4.14 o 
   3  11  11       83.03       80.80      4.26 o 
   4  11  11       50.34       45.59      4.22 o 
   5  11  11      110.35      101.42      7.54 o 
   0  12  11       15.39       14.04      3.28 o 
   1  12  11       36.99       39.81      5.94 o 
   2  12  11        3.60        7.44      2.08 o 
   3  12  11       30.37       28.53      4.59 o 
   4  12  11       49.83       49.90      5.62 o 
  -2 -10  12       15.42       15.05      6.08 o 
  -1 -10  12      435.37      456.61     26.36 o 
   0 -10  12      301.30      304.95     12.67 o 
   1 -10  12      146.19      120.48      6.94 o 
  -3  -9  12       35.49       31.49      6.17 o 
  -2  -9  12      123.44      115.70     11.89 o 
  -1  -9  12       29.83       29.02      3.28 o 
   0  -9  12      239.09      232.50     10.15 o 
   1  -9  12        3.85        5.19      2.40 o 
   2  -9  12      124.11      106.22      6.42 o 
   3  -9  12       56.38       49.34      4.86 o 
  -4  -8  12        0.94       -1.08      4.67 o 
  -3  -8  12       82.03       84.17     21.35 o 
  -2  -8  12       24.94       21.23      4.65 o 
  -1  -8  12      128.16      120.12      8.20 o 
   0  -8  12       79.89       56.10      4.30 o 
   1  -8  12      234.45      204.14      9.20 o 
   2  -8  12       13.18       17.67      3.07 o 
   3  -8  12      286.10      284.58      9.93 o 
   4  -8  12       38.62       42.53      8.68 o 
  -5  -7  12       31.25       34.65     14.29 o 
  -4  -7  12       87.40      100.39      8.46 o 
  -3  -7  12      112.62      136.11      9.99 o 
  -2  -7  12       17.80       34.51      5.35 o 
  -1  -7  12       11.02       19.15      3.43 o 
   0  -7  12        1.14        1.11      2.04 o 
   1  -7  12      188.49      210.67      9.25 o 
   2  -7  12       38.97       51.53      5.03 o 
   3  -7  12       35.67       47.75      4.47 o 
   4  -7  12       15.26       23.20      3.57 o 
   5  -7  12      113.30      124.35     15.33 o 
  -5  -6  12       23.85       26.15      5.07 o 
  -4  -6  12        6.18       11.24      5.33 o 
  -3  -6  12      220.00      211.87     18.19 o 
  -2  -6  12        1.00        3.91      3.05 o 
  -1  -6  12       13.11        7.59      1.79 o 
   0  -6  12      283.87      279.09     11.13 o 
   1  -6  12       16.79       13.38      2.51 o 
   2  -6  12      767.66      674.90     17.43 o 
   3  -6  12        5.00        4.01      1.42 o 
   4  -6  12      229.53      223.78     16.52 o 
   5  -6  12        7.62        8.79      4.05 o 
  -5  -5  12        1.83        2.73      3.30 o 
  -4  -5  12        0.02        2.57      3.14 o 
  -3  -5  12      258.92      267.31     13.53 o 
  -2  -5  12       16.73       16.47      4.11 o 
  -1  -5  12      179.91      188.13      6.48 o 
   0  -5  12       58.63       54.17      3.81 o 
   1  -5  12       22.06       17.65      5.37 o 
   2  -5  12      109.70      102.11      6.49 o 
   3  -5  12      451.21      429.46     11.95 o 
   4  -5  12      142.06      137.13     14.51 o 
   5  -5  12      137.26      134.58     13.70 o 
   6  -5  12       50.65       80.66     12.70 o 
  -6  -4  12       77.17       80.51      9.99 o 
  -5  -4  12      212.33      222.89     18.41 o 
  -4  -4  12      562.42      584.54     31.22 o 
  -3  -4  12      270.02      259.75     13.23 o 
  -2  -4  12      959.78      977.05     31.71 o 
  -1  -4  12      182.01      171.32      5.95 o 
   0  -4  12      775.34      754.57     20.02 o 
   1  -4  12      373.70      332.27     12.44 o 
   2  -4  12       30.24       27.93      1.99 o 
   3  -4  12      160.14      145.96      6.17 o 
   4  -4  12       20.50       24.81      4.14 o 
   5  -4  12       13.07        9.20      3.39 o 
   6  -4  12       26.47       28.17      5.43 o 
  -6  -3  12      102.57      118.06     13.83 o 
  -5  -3  12      432.99      439.31     19.79 o 
  -4  -3  12        0.24        0.87      2.97 o 
  -3  -3  12     1718.24     1718.99     78.11 o 
  -2  -3  12       17.17       20.66      4.89 o 
  -1  -3  12       20.49       25.10      2.20 o 
   0  -3  12      384.04      375.34     10.77 o 
   1  -3  12     1368.56     1299.38     36.84 o 
   2  -3  12       37.76       34.95      2.21 o 
   3  -3  12      123.77      122.06      5.59 o 
   5  -3  12       96.87      103.44      7.56 o 
   6  -3  12      126.55      119.15      8.50 o 
   7  -3  12       34.47       46.76     11.07 o 
  -6  -2  12       15.71       17.41      3.70 o 
  -5  -2  12       72.39       70.28      6.87 o 
  -4  -2  12       40.12       59.58     11.85 o 
  -3  -2  12      271.55      258.41     10.08 o 
  -2  -2  12       87.35       90.26      5.02 o 
  -1  -2  12        0.10        0.37      1.08 o 
   0  -2  12      525.62      566.90     15.33 o 
   1  -2  12      655.74      640.82     15.60 o 
   2  -2  12       13.06       29.90      2.76 o 
   3  -2  12      179.65      160.12      5.80 o 
   4  -2  12      830.53      827.53     26.70 o 
   5  -2  12        9.07        9.84      2.75 o 
   6  -2  12      410.05      432.04     15.94 o 
   7  -2  12       96.65      104.54      7.09 o 
  -6  -1  12       65.57       52.83      5.71 o 
  -5  -1  12       12.88        8.77      2.81 o 
  -4  -1  12        6.46        6.63      2.33 o 
  -3  -1  12       49.17       54.36      4.66 o 
  -2  -1  12      750.18      727.91     20.31 o 
  -1  -1  12       41.94       35.81      2.38 o 
   0  -1  12     1126.40     1083.89     24.60 o 
   1  -1  12       14.07       14.86      1.13 o 
   2  -1  12     4563.90     4275.81     81.55 o 
   3  -1  12      658.48      638.39     15.63 o 
   4  -1  12     1168.74     1197.44     46.67 o 
   5  -1  12        5.44        1.24      2.51 o 
   6  -1  12      506.45      519.49     22.03 o 
   7  -1  12      203.27      226.57     12.62 o 
  -6   0  12        0.08        2.47      2.39 o 
  -5   0  12      107.56      103.42      6.47 o 
  -4   0  12        2.32        2.68      2.23 o 
  -3   0  12      433.36      382.91     11.78 o 
  -2   0  12       68.12       66.79      3.81 o 
  -1   0  12      327.31      331.23      8.47 o 
   0   0  12       25.90       32.00      2.06 o 
   1   0  12        9.56        8.99      0.94 o 
   2   0  12      446.84      465.29     10.97 o 
   3   0  12      323.04      316.44      8.44 o 
   4   0  12      216.14      208.60     10.54 o 
   5   0  12      799.45      822.80     31.86 o 
   6   0  12       80.66       85.06      7.84 o 
   7   0  12      225.97      253.69     13.33 o 
  -6   1  12       61.12       58.07      5.97 o 
  -5   1  12       16.51       11.60      3.06 o 
  -4   1  12       22.31       20.96      3.18 o 
  -3   1  12      150.16      133.86      6.70 o 
  -2   1  12      135.98      130.01      4.85 o 
  -1   1  12       41.95       42.11      2.16 o 
   0   1  12        4.85        4.00      0.84 o 
   1   1  12        1.74        0.78      0.62 o 
   2   1  12        2.96        2.74      0.76 o 
   3   1  12       75.12       63.23      2.74 o 
   4   1  12       21.20       23.26      4.91 o 
   5   1  12        7.51        7.50      2.98 o 
   6   1  12       86.39       94.19      7.53 o 
   7   1  12        6.22        8.23      3.65 o 
  -6   2  12        0.31        2.86      2.89 o 
  -5   2  12      366.01      337.54     25.97 o 
  -4   2  12       48.42       54.38      7.03 o 
  -3   2  12      666.57      628.06     20.90 o 
  -2   2  12       69.84       76.31      4.63 o 
  -1   2  12       18.27       15.01      1.32 o 
   0   2  12       79.46       72.67      2.14 o 
   1   2  12      204.96      201.62      4.04 o 
   2   2  12       15.00        8.04      1.10 o 
   3   2  12       17.70       21.56      1.72 o 
   4   2  12      546.41      529.19     25.01 o 
   5   2  12      400.21      405.46     17.70 o 
   6   2  12       60.79       62.82      6.55 o 
   7   2  12        0.85       -0.20      3.16 o 
  -5   3  12       24.19       16.50      3.42 o 
  -4   3  12       10.46       12.32      2.81 o 
  -3   3  12      115.74      131.23      6.96 o 
  -2   3  12      793.82      739.17     18.54 o 
  -1   3  12       26.15       32.41      1.58 o 
   0   3  12      191.39      198.24      4.24 o 
   1   3  12       26.82       25.51      1.35 o 
   2   3  12        4.26        5.72      0.94 o 
   3   3  12       89.85       86.49      4.42 o 
   4   3  12      247.60      237.83     16.53 o 
   5   3  12       20.25       23.22      4.10 o 
   6   3  12       59.09       66.16      6.59 o 
   7   3  12        9.26        7.86      3.70 o 
  -5   4  12       64.40       65.42      8.66 o 
  -4   4  12       13.02       17.11      4.51 o 
  -3   4  12       84.00       80.63      5.48 o 
  -2   4  12      103.98      100.53      5.14 o 
  -1   4  12      216.31      202.01      4.36 o 
   0   4  12      906.16      913.72     15.63 o 
   1   4  12      251.75      256.50      4.84 o 
   2   4  12       35.84       35.47      2.32 o 
   3   4  12       25.07       19.19      1.94 o 
   4   4  12      195.75      182.64      8.72 o 
   5   4  12      361.01      359.42     16.41 o 
   6   4  12        4.73        7.25      3.24 o 
   7   4  12        0.38       -1.12      2.79 o 
  -5   5  12        6.86        5.44      2.94 o 
  -4   5  12        5.53       17.25      3.20 o 
  -3   5  12       43.11       55.37      5.00 o 
  -2   5  12       17.66       16.48      2.29 o 
  -1   5  12      292.44      289.67      5.82 o 
   0   5  12       20.65       19.61      1.43 o 
   1   5  12     1232.30     1150.85     20.69 o 
   2   5  12        0.83        0.27      0.93 o 
   3   5  12      760.56      708.48     24.03 o 
   4   5  12       80.68       79.34      4.27 o 
   5   5  12       77.54       75.68      6.63 o 
   6   5  12        7.25        8.83      3.57 o 
   7   5  12       87.66       91.86      8.30 o 
  -5   6  12       37.63       45.96     11.24 o 
  -4   6  12        7.10        7.07      2.97 o 
  -3   6  12       14.21       14.05      3.14 o 
  -2   6  12      164.62      168.60      7.15 o 
  -1   6  12      268.34      271.49      6.06 o 
   0   6  12        1.02        0.51      0.86 o 
   1   6  12        4.45        2.47      1.05 o 
   2   6  12       58.94       57.62      3.67 o 
   3   6  12      227.22      219.57      6.14 o 
   4   6  12      437.80      453.79     17.79 o 
   5   6  12       52.86       67.35      6.76 o 
   6   6  12       83.35       98.26      8.24 o 
   7   6  12      141.01      142.63     10.06 o 
  -4   7  12       67.04       33.38      7.62 o 
  -3   7  12        1.63       -0.61      2.92 o 
  -2   7  12        6.61        8.88      3.05 o 
  -1   7  12      138.66      140.99      5.51 o 
   0   7  12       10.48       10.26      1.61 o 
   1   7  12      258.91      246.95      6.64 o 
   2   7  12      236.48      236.72      7.13 o 
   3   7  12        6.64        3.49      1.27 o 
   4   7  12       29.13       22.34      5.35 o 
   5   7  12       39.94       41.28      6.81 o 
   6   7  12        8.00       10.95      3.90 o 
   7   7  12      118.55      132.55     10.12 o 
  -4   8  12        0.66       -1.88      3.47 o 
  -3   8  12       87.10       84.71      9.41 o 
  -2   8  12        4.94        4.17      2.86 o 
  -1   8  12      121.58      136.23      6.45 o 
   0   8  12       16.82       17.50      2.35 o 
   1   8  12        0.48        3.49      1.60 o 
   2   8  12      611.16      586.83     15.09 o 
   3   8  12       12.45       11.75      1.67 o 
   4   8  12        0.78        0.78      1.69 o 
   5   8  12      136.70      140.32      9.65 o 
   6   8  12        5.18       10.50      3.87 o 
  -3   9  12       52.38       75.75      8.71 o 
  -2   9  12      391.19      429.98     34.47 o 
  -1   9  12       95.21       83.73      6.14 o 
   0   9  12       61.80       74.37      4.03 o 
   1   9  12      262.95      245.54     11.30 o 
   2   9  12      466.78      458.26     12.28 o 
   3   9  12       45.48       44.24      2.86 o 
   4   9  12      130.46      124.77      5.85 o 
   5   9  12      128.41      126.46      9.25 o 
   6   9  12      206.60      226.65     14.65 o 
  -2  10  12       26.42       29.61      5.12 o 
  -1  10  12        2.89        7.69      3.81 o 
   0  10  12        0.12        2.17      1.99 o 
   1  10  12      295.05      276.75     14.31 o 
   2  10  12      186.57      169.40      8.75 o 
   3  10  12       22.63       19.65      2.13 o 
   4  10  12      127.87      128.94      6.04 o 
   5  10  12      164.17      165.59      9.27 o 
  -1  11  12      144.39      160.29     25.76 o 
   0  11  12       37.59       42.75     11.42 o 
   1  11  12       37.97       36.43      3.68 o 
   2  11  12      187.30      162.18      6.69 o 
   3  11  12        3.73        1.41      3.71 o 
   4  11  12        8.33        5.42      2.35 o 
   1  12  12      872.54      887.45     40.25 o 
   2  12  12      105.93      101.65      9.53 o 
   3  12  12      142.68      141.78      6.45 o 
  -2  -9  13        0.00       -8.02      4.01 o 
  -1  -9  13      108.13      120.91      8.26 o 
   0  -9  13       10.38       10.76      2.71 o 
   1  -9  13      343.10      338.56     13.79 o 
   2  -9  13       32.32       45.28      3.95 o 
  -3  -8  13       18.04       17.40      7.83 o 
  -2  -8  13       92.35       91.04     10.63 o 
  -1  -8  13       40.07       38.92      3.60 o 
   0  -8  13       79.78       77.21      5.14 o 
   1  -8  13       57.61       61.24      4.79 o 
   2  -8  13      527.34      501.21     29.38 o 
   3  -8  13        2.39        7.94      2.24 o 
  -4  -7  13       63.39       78.75      8.15 o 
  -3  -7  13      133.23      132.67      9.75 o 
  -2  -7  13        0.32        2.90      3.33 o 
  -1  -7  13       64.24       58.79      4.21 o 
   0  -7  13        1.48        2.22      2.60 o 
   1  -7  13      216.39      184.18      8.53 o 
   2  -7  13       13.20       25.95      3.44 o 
   3  -7  13      160.16      145.68      7.53 o 
   4  -7  13        0.00        1.23      2.90 o 
  -4  -6  13       30.98       40.39      6.07 o 
  -3  -6  13      113.27      114.21     19.58 o 
  -2  -6  13      102.68      111.01      8.46 o 
  -1  -6  13       83.75       78.61      4.23 o 
   0  -6  13       33.66       31.16      3.28 o 
   1  -6  13      173.19      171.60      7.92 o 
   2  -6  13       44.57       45.41      3.62 o 
   3  -6  13      241.81      268.93     15.50 o 
   4  -6  13        1.03        1.98      2.63 o 
   5  -6  13       13.99       21.60      4.47 o 
  -5  -5  13       16.02       14.45      4.49 o 
  -4  -5  13       69.54       71.72     13.02 o 
  -3  -5  13        2.00        3.23      3.09 o 
  -2  -5  13       25.80       37.29      5.71 o 
  -1  -5  13        6.91        4.44      1.45 o 
   0  -5  13        2.31        2.59      1.76 o 
   1  -5  13        1.71        0.83      1.70 o 
   2  -5  13      274.50      282.87      7.91 o 
   3  -5  13       18.36       12.98      2.41 o 
   4  -5  13      256.92      261.28     13.23 o 
   5  -5  13       16.14       13.45      3.92 o 
  -5  -4  13       15.54       22.77      5.15 o 
  -4  -4  13       18.36       15.49      4.43 o 
  -3  -4  13       27.27       32.61      8.42 o 
  -2  -4  13        1.34        4.95      2.88 o 
  -1  -4  13      351.56      363.39     10.70 o 
   0  -4  13       46.19       39.36      6.43 o 
   1  -4  13       27.92       23.59      2.94 o 
   2  -4  13       13.55       10.83      1.50 o 
   3  -4  13       20.33       18.95      2.54 o 
   4  -4  13        6.63        4.58      2.93 o 
   5  -4  13       16.51       13.96      3.92 o 
   6  -4  13       20.57       12.61      6.78 o 
  -5  -3  13      386.97      406.92     19.02 o 
  -4  -3  13      110.45      112.03      8.84 o 
  -3  -3  13      462.88      480.86     30.87 o 
  -2  -3  13      163.67      158.37      9.40 o 
  -1  -3  13      182.06      196.02      6.58 o 
   0  -3  13      652.67      678.86     18.26 o 
   1  -3  13       25.55       24.00      2.88 o 
   2  -3  13     1436.37     1378.81     37.87 o 
   3  -3  13       83.25       74.86      6.18 o 
   4  -3  13       11.27       14.95      3.57 o 
   5  -3  13      422.40      430.22     23.40 o 
   6  -3  13       53.60       69.37      9.01 o 
  -5  -2  13      156.78      131.99      7.23 o 
  -4  -2  13      167.82      186.43     10.70 o 
  -3  -2  13      458.52      424.10     20.75 o 
  -2  -2  13      263.71      258.61      8.97 o 
  -1  -2  13     3023.68     2972.42     65.35 o 
   0  -2  13      278.35      286.11      8.71 o 
   1  -2  13      293.01      279.43      9.48 o 
   2  -2  13      346.19      313.80     11.62 o 
   3  -2  13     1878.03     1849.04     42.72 o 
   4  -2  13       92.16       96.23      6.13 o 
   5  -2  13        6.90        6.72      2.84 o 
   6  -2  13        1.24        5.24      2.90 o 
   7  -2  13       10.41       11.13      3.91 o 
  -5  -1  13       68.69       65.94      5.64 o 
  -4  -1  13        4.54        4.90      2.39 o 
  -3  -1  13        8.90        9.37      2.85 o 
  -2  -1  13       38.92       48.25      3.70 o 
  -1  -1  13        0.03       -1.55      1.01 o 
   0  -1  13        4.30        8.47      1.42 o 
   1  -1  13      155.03      151.57      4.55 o 
   2  -1  13        0.06        1.46      1.01 o 
   3  -1  13      322.04      306.76      7.85 o 
   4  -1  13      609.91      667.93     27.94 o 
   5  -1  13        2.59        7.21      3.35 o 
   6  -1  13       70.53       84.69      7.56 o 
   7  -1  13      312.92      361.93     26.46 o 
  -5   0  13       78.38       68.75      5.43 o 
  -4   0  13        5.26        5.30      2.68 o 
  -3   0  13        0.07       -1.96      1.73 o 
  -2   0  13       55.50       53.74      3.40 o 
  -1   0  13        0.01       -0.32      1.39 o 
   0   0  13      388.31      374.57      9.46 o 
   1   0  13       90.61       74.48      2.46 o 
   2   0  13       26.51       22.60      1.84 o 
   3   0  13       71.27       73.83      3.09 o 
   4   0  13     2331.09     2259.88     80.28 o 
   5   0  13      799.64      825.45     32.03 o 
   6   0  13     1314.19     1416.03     52.66 o 
   7   0  13        1.10        1.53      3.06 o 
  -5   1  13        2.28       -0.82      2.38 o 
  -4   1  13        6.01        8.94      2.77 o 
  -3   1  13       13.17       15.93      2.62 o 
  -2   1  13       12.27       15.68      2.20 o 
  -1   1  13     1076.86     1019.99     21.49 o 
   0   1  13      412.17      417.73      8.06 o 
   1   1  13      442.47      409.87      7.94 o 
   2   1  13        1.81        0.90      0.89 o 
   3   1  13       34.82       28.91      2.00 o 
   4   1  13       78.74       68.39      6.14 o 
   5   1  13       65.38       72.51      6.82 o 
   6   1  13      246.47      255.34     13.59 o 
   7   1  13      262.65      290.03     14.97 o 
  -5   2  13      216.52      190.67     17.99 o 
  -4   2  13       52.91       61.14      8.61 o 
  -3   2  13       63.34       59.92      4.95 o 
  -2   2  13       10.62        8.93      1.96 o 
  -1   2  13       49.25       46.38      2.28 o 
   0   2  13      165.83      166.09      3.76 o 
   1   2  13      223.81      205.04      4.55 o 
   2   2  13        1.13        0.67      0.85 o 
   3   2  13       43.15       39.01      2.33 o 
   4   2  13      178.19      186.29     12.95 o 
   5   2  13       30.20       32.77      4.81 o 
   6   2  13       74.43       85.51     11.26 o 
   7   2  13        8.15        7.36      3.78 o 
  -5   3  13       88.53       86.34     10.82 o 
  -4   3  13        5.30        8.65      2.76 o 
  -3   3  13      871.46      806.07     26.32 o 
  -2   3  13       25.33       29.22      2.98 o 
  -1   3  13     1501.63     1390.99     24.17 o 
   0   3  13        7.37        4.63      0.99 o 
   1   3  13       19.88       13.82      1.53 o 
   2   3  13        0.11       -0.72      0.82 o 
   3   3  13       17.35       18.39      1.79 o 
   4   3  13        7.35       24.49      6.51 o 
   5   3  13       13.77       19.22      4.04 o 
   6   3  13       43.95       52.28      6.19 o 
   7   3  13       47.00       55.70      6.90 o 
  -5   4  13       90.94       78.57      7.06 o 
  -4   4  13       55.56       69.35      5.47 o 
  -3   4  13        0.03       -1.48      2.02 o 
  -2   4  13        2.72        5.73      2.15 o 
  -1   4  13      212.22      240.73      5.64 o 
   0   4  13     1149.82     1124.09     19.06 o 
   1   4  13      184.32      159.11      4.45 o 
   2   4  13       13.55       12.20      1.40 o 
   3   4  13       74.00       71.83      4.32 o 
   4   4  13       53.23       56.81      4.98 o 
   5   4  13        0.45        3.21      2.80 o 
   6   4  13        0.02        0.44      2.96 o 
   7   4  13        1.48        2.60      3.35 o 
  -5   5  13       15.97       17.84      5.07 o 
  -4   5  13      100.26      116.11      8.60 o 
  -3   5  13       11.27       12.96      3.18 o 
  -2   5  13       51.06       52.15      4.77 o 
  -1   5  13       90.33       87.44      2.85 o 
   0   5  13      189.72      174.37      4.07 o 
   1   5  13      277.88      246.18      6.14 o 
   2   5  13      227.09      222.97      5.72 o 
   3   5  13       41.24       44.75      2.55 o 
   4   5  13        6.15        7.80      2.04 o 
   5   5  13        0.42        2.85      2.92 o 
   6   5  13       44.68       59.13      6.82 o 
   7   5  13       29.67       30.89      5.36 o 
  -4   6  13        6.47        1.29      2.74 o 
  -3   6  13       17.86       17.66      3.41 o 
  -2   6  13       12.13        9.40      3.00 o 
  -1   6  13       45.65       43.21      2.63 o 
   0   6  13       16.74       14.87      1.48 o 
   1   6  13        6.35        6.15      1.33 o 
   2   6  13      411.32      405.39      9.89 o 
   3   6  13     1076.55     1035.24     24.26 o 
   4   6  13      112.28      110.58      7.12 o 
   5   6  13      147.85      154.80      9.99 o 
   6   6  13        1.19       -0.37      2.88 o 
   7   6  13      135.27      151.40     10.71 o 
  -4   7  13       69.64       80.07     16.45 o 
  -3   7  13       23.81       21.43      4.73 o 
  -2   7  13       58.22       71.72      6.06 o 
  -1   7  13        4.18        3.87      1.59 o 
   0   7  13       60.64       64.43      3.22 o 
   1   7  13      433.58      422.50     10.31 o 
   2   7  13        0.86        1.58      1.60 o 
   3   7  13      160.11      151.84      4.99 o 
   4   7  13       37.54       37.92      4.67 o 
   5   7  13       47.52       47.14      6.12 o 
   6   7  13      141.10      131.46      9.80 o 
  -3   8  13        2.42        4.07      3.75 o 
  -2   8  13       69.31       59.19     10.73 o 
  -1   8  13        3.09        1.53      1.70 o 
   0   8  13        0.01        1.29      1.38 o 
   1   8  13       20.38       17.83      2.09 o 
   2   8  13       25.88       25.57      2.40 o 
   3   8  13      210.69      194.49      6.34 o 
   4   8  13       12.53       11.32      2.58 o 
   5   8  13        0.03        0.63      3.02 o 
   6   8  13        1.65        3.93      3.53 o 
  -2   9  13      204.21      202.67     12.50 o 
  -1   9  13        4.11        5.48      4.25 o 
   0   9  13        0.10       -0.05      1.77 o 
   1   9  13      227.99      230.62     10.89 o 
   2   9  13       22.35       18.81      3.77 o 
   3   9  13       12.81       17.97      2.03 o 
   4   9  13       30.10       27.95      3.18 o 
   5   9  13        5.82        4.42      3.49 o 
   6   9  13       10.06       10.84      5.94 o 
  -2  10  13       65.95       46.35      9.60 o 
  -1  10  13        0.26        2.82      2.41 o 
   0  10  13      127.00      130.00      9.36 o 
   1  10  13        1.81        2.82      2.14 o 
   2  10  13       23.74       25.82      7.64 o 
   3  10  13      130.68      125.38      4.92 o 
   4  10  13      451.32      422.34     14.41 o 
   5  10  13        0.07       -2.18      2.59 o 
   0  11  13       36.65       38.48      4.69 o 
   1  11  13       13.13        8.46      3.92 o 
   2  11  13        6.71        6.24      2.68 o 
   3  11  13      112.84       98.19      4.82 o 
   4  11  13       80.01       74.78      5.17 o 
  -1  -9  14      187.43      171.64     21.45 o 
   0  -9  14      117.46      122.73      6.81 o 
   1  -9  14       73.92       71.00      5.29 o 
  -2  -8  14       27.91       30.62      7.50 o 
  -1  -8  14       64.58       73.61      4.79 o 
   0  -8  14        2.91       -1.06      1.87 o 
   1  -8  14       84.54       86.90      6.83 o 
   2  -8  14        2.20        1.41      1.93 o 
   3  -8  14       30.80       22.27      4.91 o 
  -3  -7  14       10.12        9.57      8.52 o 
  -2  -7  14       10.22        7.75      3.96 o 
  -1  -7  14        0.14       -1.00      1.67 o 
   0  -7  14       49.54       54.73      6.03 o 
   1  -7  14      161.73      145.37      7.37 o 
   2  -7  14       88.28       84.30      4.71 o 
   3  -7  14      146.87      136.02      7.71 o 
   4  -7  14      180.07      159.76     13.12 o 
  -4  -6  14      130.95      149.43     13.95 o 
  -3  -6  14      115.91      136.85      9.92 o 
  -2  -6  14       78.28       99.36      8.25 o 
  -1  -6  14       32.37       37.23      3.35 o 
   0  -6  14       17.47       18.97      2.93 o 
   1  -6  14       48.92       42.93      3.91 o 
   2  -6  14       56.54       56.88      3.09 o 
   3  -6  14      187.21      172.36     10.84 o 
   4  -6  14       31.26       46.40     14.74 o 
  -4  -5  14       27.39       39.95      8.31 o 
  -3  -5  14       69.85       82.11      9.51 o 
  -2  -5  14       31.20       34.76      5.40 o 
  -1  -5  14       78.11       78.90      4.30 o 
   0  -5  14       20.26       21.44      2.88 o 
   1  -5  14      207.40      175.67      8.07 o 
   2  -5  14       58.58       53.63      2.89 o 
   3  -5  14      134.14      128.39      6.53 o 
   4  -5  14        3.64        3.59      2.91 o 
   5  -5  14       67.14       74.21     13.86 o 
  -5  -4  14       13.86        6.71      3.92 o 
  -4  -4  14       67.16       75.09     18.13 o 
  -3  -4  14        1.01       -0.36      2.96 o 
  -2  -4  14       47.25       57.33     10.28 o 
  -1  -4  14       50.74       57.76      4.52 o 
   0  -4  14       75.00       79.47      4.77 o 
   1  -4  14       15.97       14.75      4.24 o 
   2  -4  14       64.56       59.49      2.95 o 
   3  -4  14        3.55        1.63      1.14 o 
   4  -4  14       30.33       36.88      5.25 o 
   5  -4  14       17.88       18.71      4.40 o 
   6  -4  14       74.69       81.61     17.82 o 
  -5  -3  14        6.41       10.52      3.99 o 
  -4  -3  14      117.98      125.17      8.99 o 
  -3  -3  14       39.25       37.66     10.54 o 
  -2  -3  14       15.87       13.21      3.89 o 
  -1  -3  14      217.55      200.58      6.74 o 
   0  -3  14        0.23        1.36      1.67 o 
   1  -3  14      228.34      212.50      8.90 o 
   2  -3  14       32.51       30.28      2.49 o 
   3  -3  14       22.16       17.46      1.80 o 
   4  -3  14      146.37      181.05     17.55 o 
   5  -3  14        5.05        4.49      5.31 o 
   6  -3  14       31.82       30.38      8.09 o 
  -5  -2  14        2.99        2.97      2.60 o 
  -4  -2  14       76.41       71.89      7.28 o 
  -3  -2  14      167.02      167.92     10.02 o 
  -2  -2  14       37.70       35.20      4.54 o 
  -1  -2  14      448.46      486.90     12.16 o 
   0  -2  14       16.21       22.36      2.43 o 
   1  -2  14      970.87      934.32     24.04 o 
   2  -2  14      158.50      164.78      5.43 o 
   3  -2  14        2.69        2.26      1.15 o 
   4  -2  14      274.20      257.49     12.77 o 
   5  -2  14       39.16       43.31      4.89 o 
   6  -2  14       53.22       57.19     11.11 o 
  -5  -1  14       15.10        9.79      3.04 o 
  -4  -1  14        0.59        2.83      2.40 o 
  -3  -1  14        0.37       -2.06      2.65 o 
  -2  -1  14      242.22      235.69     10.71 o 
  -1  -1  14        3.44        0.63      1.24 o 
   0  -1  14      503.97      488.07     12.05 o 
   1  -1  14     2161.13     1977.02     53.28 o 
   2  -1  14      359.83      349.97      9.53 o 
   3  -1  14      324.72      308.33      7.97 o 
   4  -1  14       32.36       44.82     10.19 o 
   5  -1  14     1437.33     1472.58     77.15 o 
   6  -1  14      247.63      257.94     14.81 o 
  -5   0  14       48.06       64.32      8.43 o 
  -4   0  14      126.18      112.58      6.61 o 
  -3   0  14      250.11      232.64     12.22 o 
  -2   0  14       73.37       66.83      4.26 o 
  -1   0  14      196.08      192.90      5.36 o 
   0   0  14        1.64        6.37      1.17 o 
   1   0  14      232.12      197.47      7.33 o 
   2   0  14       14.51       12.90      1.55 o 
   3   0  14      245.22      231.36      6.81 o 
   4   0  14      172.86      196.96     15.46 o 
   5   0  14        9.33       14.73      3.79 o 
   6   0  14       48.08       55.34      8.49 o 
   7   0  14      294.33      334.08     16.66 o 
  -5   1  14       14.21        9.38      3.08 o 
  -4   1  14        5.64        8.12      3.96 o 
  -3   1  14      129.93      113.16      6.44 o 
  -2   1  14        3.13        2.50      1.94 o 
  -1   1  14       12.96        9.27      1.44 o 
   0   1  14      138.44      132.24      3.42 o 
   1   1  14       23.10       28.07      1.78 o 
   2   1  14       10.36        8.09      1.36 o 
   3   1  14      169.55      148.18      4.94 o 
   4   1  14        5.31        5.73      1.98 o 
   5   1  14       89.73       98.98      9.36 o 
   6   1  14      223.70      252.45     13.47 o 
   7   1  14      161.77      177.41     19.00 o 
  -5   2  14        0.49       -0.49      2.70 o 
  -4   2  14       48.53       42.31      5.93 o 
  -3   2  14       22.62       17.94      3.40 o 
  -2   2  14       50.82       42.21      4.23 o 
  -1   2  14        3.26       -1.25      0.85 o 
   0   2  14        2.01        4.15      1.03 o 
   1   2  14      153.56      148.56      4.41 o 
   2   2  14      370.47      352.54      9.53 o 
   3   2  14      164.04      164.98      6.59 o 
   4   2  14       12.56       10.44      2.15 o 
   5   2  14      414.08      412.93     18.43 o 
   6   2  14      252.03      270.90     14.07 o 
   7   2  14       27.70       36.10      5.82 o 
  -5   3  14       81.66       94.48     16.17 o 
  -4   3  14       21.82       21.35      4.15 o 
  -3   3  14      173.06      170.86     12.99 o 
  -2   3  14       30.43       28.08      3.49 o 
  -1   3  14      347.43      310.80      7.23 o 
   0   3  14        4.64        2.50      0.98 o 
   1   3  14      517.98      453.87     10.61 o 
   2   3  14       61.09       52.36      2.65 o 
   3   3  14        1.12       -1.40      0.95 o 
   4   3  14       54.41       62.11      6.78 o 
   5   3  14      133.34      126.81      8.82 o 
   6   3  14      117.01      126.72     13.01 o 
   7   3  14        6.09        8.74      3.94 o 
  -4   4  14        6.12        9.58      3.18 o 
  -3   4  14        2.05        2.88      2.52 o 
  -2   4  14      118.66      117.09      7.07 o 
  -1   4  14     1195.65     1134.37     22.09 o 
   0   4  14       24.67       27.26      1.63 o 
   1   4  14      745.34      646.45     17.19 o 
   2   4  14      121.06      104.40      3.88 o 
   3   4  14      345.92      313.29      8.13 o 
   4   4  14        0.01        3.61      1.73 o 
   5   4  14      164.98      175.16     10.55 o 
   6   4  14        0.47        2.59      2.99 o 
   7   4  14        7.37        3.45      3.67 o 
  -4   5  14       29.78       33.58      6.91 o 
  -3   5  14      112.82      115.76      6.98 o 
  -2   5  14       58.74       60.48      5.09 o 
  -1   5  14      152.55      154.45      5.05 o 
   0   5  14        0.36        1.63      0.98 o 
   1   5  14      119.70      130.37      4.28 o 
   2   5  14      293.16      289.16      8.02 o 
   3   5  14      253.06      241.60      9.22 o 
   4   5  14       51.24       52.32      5.47 o 
   5   5  14        0.03        0.28      2.62 o 
   6   5  14       59.01       67.99      8.61 o 
   7   5  14       16.96       15.52      7.04 o 
  -4   6  14       16.26       19.83      4.37 o 
  -3   6  14      118.41      136.35     13.79 o 
  -2   6  14      264.51      283.27     15.32 o 
  -1   6  14       42.31       40.52      3.32 o 
   0   6  14       25.14       22.16      3.28 o 
   1   6  14      279.18      266.44      7.12 o 
   2   6  14      553.33      522.41     12.35 o 
   3   6  14       12.06       10.30      2.22 o 
   4   6  14        6.55        6.70      2.04 o 
   5   6  14       14.99       18.82      4.58 o 
   6   6  14       10.11       12.55      4.33 o 
  -3   7  14       19.45       11.90      4.48 o 
  -2   7  14        3.50        1.11      3.16 o 
  -1   7  14        1.93        2.46      1.72 o 
   0   7  14       19.07       15.27      4.56 o 
   1   7  14        1.27        0.04      1.25 o 
   2   7  14        1.04        1.01      1.20 o 
   3   7  14        0.84        0.10      1.23 o 
   4   7  14       44.33       45.51      4.01 o 
   5   7  14      441.54      459.23     20.72 o 
   6   7  14       82.59      108.76     12.70 o 
  -3   8  14        7.80        8.11      4.71 o 
  -2   8  14       85.39       77.12     14.08 o 
  -1   8  14       15.26       12.03      4.31 o 
   0   8  14       40.19       47.83      7.66 o 
   1   8  14        7.17       10.04      1.94 o 
   2   8  14       34.53       39.09      2.64 o 
   3   8  14       64.44       63.59      3.39 o 
   4   8  14       16.57       13.19      3.14 o 
   5   8  14      151.87      151.09     12.59 o 
   6   8  14       36.95       46.20      6.47 o 
  -2   9  14      124.54      150.65     14.34 o 
  -1   9  14        5.11        7.71      7.60 o 
   0   9  14        0.55        2.00      1.61 o 
   1   9  14       25.43       19.28      4.40 o 
   2   9  14       17.20       10.86      2.12 o 
   3   9  14       61.00       59.89      3.36 o 
   4   9  14      105.76      109.74      6.21 o 
   5   9  14       12.78       10.29      4.07 o 
  -1  10  14       12.43       15.13      8.36 o 
   0  10  14      437.59      472.30     22.54 o 
   1  10  14        1.43        0.58      2.68 o 
   2  10  14       79.56       74.82      4.66 o 
   3  10  14       12.38       13.79      2.17 o 
   4  10  14       18.86       14.72      4.27 o 
   1  11  14       10.52       10.34      6.32 o 
   2  11  14       19.05       12.53      3.86 o 
   3  11  14        0.55        1.58      1.77 o 
  -1  -8  15      141.55      146.12     13.73 o 
   0  -8  15       70.63       69.07      5.17 o 
   1  -8  15       22.01       15.85      3.16 o 
   2  -8  15      182.70      182.04      8.67 o 
  -2  -7  15       30.88       34.67      8.22 o 
  -1  -7  15       72.79       75.61      4.79 o 
   0  -7  15       16.15       18.50      3.03 o 
   1  -7  15      397.13      383.92     15.12 o 
   2  -7  15       22.13       22.52      2.57 o 
   3  -7  15      253.08      264.83     27.57 o 
  -3  -6  15      261.99      289.19     20.00 o 
  -2  -6  15        6.33        8.89      5.90 o 
  -1  -6  15       38.57       43.14      3.70 o 
   0  -6  15       62.18       69.85      4.94 o 
   1  -6  15        6.45        3.28      2.21 o 
   2  -6  15       68.91       69.93      3.82 o 
   3  -6  15       45.60       36.80      4.90 o 
   4  -6  15       14.02       11.30      2.78 o 
  -4  -5  15       91.16      108.02     16.85 o 
  -3  -5  15      142.80      169.87     11.09 o 
  -2  -5  15      125.23      146.87     15.07 o 
  -1  -5  15       95.71      112.86      5.72 o 
   0  -5  15      135.56      148.54     14.00 o 
   1  -5  15       50.79       56.19      4.36 o 
   2  -5  15      101.08       95.20      4.78 o 
   3  -5  15       20.87       20.00      3.15 o 
   4  -5  15        2.37        6.59      2.27 o 
   5  -5  15       11.57        7.28      4.64 o 
  -4  -4  15       39.70       44.96     13.01 o 
  -3  -4  15        1.34        4.88      3.55 o 
  -2  -4  15        1.22       -0.24      3.02 o 
  -1  -4  15        6.77        6.78      1.78 o 
   0  -4  15       13.65       11.42      2.37 o 
   1  -4  15       59.92       52.84      4.11 o 
   2  -4  15      130.43      130.76      5.21 o 
   3  -4  15       76.96       78.16      3.69 o 
   4  -4  15        2.26        1.83      1.95 o 
   5  -4  15       66.06       78.01      8.00 o 
  -4  -3  15      249.00      243.84     13.44 o 
  -3  -3  15       41.78       45.30      6.00 o 
  -2  -3  15       93.43      114.98      8.46 o 
  -1  -3  15      116.92      114.09      5.12 o 
   0  -3  15       57.33       50.29      3.85 o 
   1  -3  15       27.38       33.96      4.08 o 
   2  -3  15       23.75       25.58      2.40 o 
   3  -3  15       23.54       27.08      3.15 o 
   4  -3  15       11.70       10.78      2.37 o 
   5  -3  15       14.51       22.02      4.57 o 
   6  -3  15       20.05       26.31      5.18 o 
  -4  -2  15       31.37       37.36      5.84 o 
  -3  -2  15       72.71       84.97     12.29 o 
  -2  -2  15       32.33       25.67      5.97 o 
  -1  -2  15       25.93       24.83      2.20 o 
   0  -2  15        0.27        0.85      1.63 o 
   1  -2  15       64.64       65.87      3.13 o 
   2  -2  15       62.97       60.99      3.24 o 
   3  -2  15        0.26        2.50      1.21 o 
   4  -2  15       11.29       21.09      5.33 o 
   5  -2  15        7.56        4.97      3.21 o 
   6  -2  15       31.94       39.14      9.04 o 
  -5  -1  15       10.70       12.28      4.42 o 
  -4  -1  15       22.18       23.19      3.98 o 
  -3  -1  15       16.84       13.92      3.10 o 
  -2  -1  15      267.09      252.70     10.26 o 
  -1  -1  15      126.95      117.63      4.16 o 
   0  -1  15      127.94      111.01      5.01 o 
   1  -1  15       14.33       12.83      1.68 o 
   2  -1  15       11.22       12.84      2.14 o 
   3  -1  15      683.70      665.93     17.73 o 
   4  -1  15       21.41       29.34      4.17 o 
   5  -1  15       28.60       35.46      6.90 o 
   6  -1  15       15.95       20.66      6.54 o 
  -5   0  15       32.83       38.11     12.44 o 
  -4   0  15        2.56        5.32      2.74 o 
  -3   0  15        0.06        0.73      2.23 o 
  -2   0  15       34.42       39.59      6.68 o 
  -1   0  15       85.44       70.67      2.95 o 
   0   0  15      159.44      157.59      4.16 o 
   1   0  15       67.07       62.52      3.24 o 
   2   0  15        0.55       -0.41      1.01 o 
   3   0  15      167.28      164.89      5.89 o 
   4   0  15      260.36      259.23     13.10 o 
   5   0  15      336.55      360.05     16.83 o 
   6   0  15      120.88      143.33      9.94 o 
  -4   1  15       10.61       19.18      3.60 o 
  -3   1  15        0.99       -0.18      2.27 o 
  -2   1  15       58.39       46.42      4.49 o 
  -1   1  15      387.94      350.18      8.79 o 
   0   1  15       59.13       57.04      2.37 o 
   1   1  15       53.22       44.54      2.80 o 
   2   1  15       25.85       17.84      2.48 o 
   3   1  15      694.74      642.93     17.10 o 
   4   1  15       21.68       23.43      2.87 o 
   5   1  15       22.35       25.29      4.59 o 
   6   1  15      212.37      235.01     15.65 o 
  -4   2  15      108.42       85.91      7.38 o 
  -3   2  15        0.45        2.42      2.89 o 
  -2   2  15      251.10      252.48      8.98 o 
  -1   2  15       32.35       26.61      2.05 o 
   0   2  15        5.52        4.01      1.07 o 
   1   2  15      107.73       86.95      3.73 o 
   2   2  15       11.22        7.18      1.49 o 
   3   2  15       11.09       13.03      1.67 o 
   4   2  15       77.14       64.72      7.21 o 
   5   2  15        0.29        1.50      2.62 o 
   6   2  15       35.43       39.19      5.89 o 
  -4   3  15        0.91        3.99      2.84 o 
  -3   3  15        2.61        1.27      2.38 o 
  -2   3  15      113.70       93.97      7.72 o 
  -1   3  15       50.43       51.05      2.94 o 
   0   3  15        2.62        4.67      1.08 o 
   1   3  15      180.50      141.65      4.48 o 
   2   3  15        3.68        1.10      1.16 o 
   3   3  15       11.28        8.19      1.63 o 
   4   3  15       47.29       47.41      4.83 o 
   5   3  15        4.61        1.56      3.02 o 
   6   3  15       24.45       34.43      5.58 o 
  -4   4  15       29.71       28.62      5.27 o 
  -3   4  15       56.52       67.81      6.98 o 
  -2   4  15        1.54        2.61      2.60 o 
  -1   4  15       11.45        9.92      1.72 o 
   0   4  15        3.96        3.45      1.08 o 
   1   4  15      112.46       97.96      4.72 o 
   2   4  15       41.85       33.26      3.80 o 
   3   4  15      746.20      687.31     17.24 o 
   4   4  15       95.67       84.76      5.13 o 
   5   4  15      103.60      105.16      8.49 o 
   6   4  15        4.99        9.48      3.84 o 
  -4   5  15      101.14      104.17      9.03 o 
  -3   5  15        2.78       -0.16      2.55 o 
  -2   5  15        0.05        3.16      2.62 o 
  -1   5  15        8.88        6.68      1.91 o 
   0   5  15       97.63       90.03      4.65 o 
   1   5  15      265.32      255.95      7.43 o 
   2   5  15       61.48       60.92      3.38 o 
   3   5  15      206.24      180.99      5.97 o 
   4   5  15       38.01       34.73      5.18 o 
   5   5  15      682.35      736.41     30.08 o 
   6   5  15        1.47       -1.84      3.13 o 
  -3   6  15      266.74      295.98     13.80 o 
  -2   6  15        1.08        1.03      2.63 o 
  -1   6  15       18.13       13.01      2.78 o 
   0   6  15       12.22       10.62      1.85 o 
   1   6  15      433.27      434.74     10.65 o 
   2   6  15        2.00        1.23      1.21 o 
   3   6  15      101.41       94.61      4.30 o 
   4   6  15       92.83       94.52      5.40 o 
   5   6  15      186.26      197.31     11.82 o 
   6   6  15       75.16       92.87      8.45 o 
  -3   7  15       57.91       66.48     20.73 o 
  -2   7  15       26.15       28.73      6.94 o 
  -1   7  15       65.48       73.17      5.14 o 
   0   7  15      120.03      137.95      9.78 o 
   1   7  15        0.56        0.35      1.19 o 
   2   7  15       19.98       22.67      2.90 o 
   3   7  15      121.06      111.07      4.52 o 
   4   7  15      553.76      550.78     20.77 o 
   5   7  15       71.95       89.92      8.22 o 
   6   7  15        0.16       -0.87      3.31 o 
  -2   8  15       94.98       63.32     10.78 o 
  -1   8  15        0.51        7.26      5.40 o 
   0   8  15       38.52       39.08      3.36 o 
   1   8  15       38.14       40.93      3.65 o 
   2   8  15        3.07        1.91      1.43 o 
   3   8  15        0.16       -2.16      1.20 o 
   4   8  15        5.35        1.72      2.11 o 
   5   8  15        4.68        8.21      3.83 o 
  -1   9  15        6.66       14.52     10.61 o 
   0   9  15       71.59       68.53      4.26 o 
   1   9  15       15.61       15.31      6.67 o 
   2   9  15       86.34       84.58      7.98 o 
   3   9  15        0.33       -0.36      1.40 o 
   4   9  15       25.72       28.11      3.76 o 
   5   9  15        8.14        2.98      4.07 o 
   0  10  15       50.62       53.20      3.85 o 
   1  10  15        1.77        1.55      4.07 o 
   2  10  15       57.17       64.11      7.43 o 
   3  10  15       33.24       27.03      4.82 o 
  -1  -7  16       27.53       29.02      7.37 o 
   0  -7  16       66.27       75.40      5.33 o 
   1  -7  16      219.39      218.26     10.00 o 
   2  -7  16       82.42       69.38      6.45 o 
  -2  -6  16        7.76       10.39      5.76 o 
  -1  -6  16       24.68       33.39      7.56 o 
   0  -6  16        0.15       -0.66      1.97 o 
   1  -6  16        2.28        0.86      2.15 o 
   2  -6  16        4.48        3.87      1.69 o 
   3  -6  16      552.77      562.97     68.15 o 
  -3  -5  16      132.80      166.80     15.08 o 
  -2  -5  16       37.79       52.58     10.28 o 
  -1  -5  16      307.81      284.49     19.55 o 
   0  -5  16        0.60       -0.04      1.91 o 
   1  -5  16      214.92      223.08      9.85 o 
   2  -5  16       36.36       44.72      4.86 o 
   3  -5  16       39.70       42.18      2.93 o 
   4  -5  16        0.02        0.60      2.18 o 
  -3  -4  16       17.68       19.63      4.80 o 
  -2  -4  16      136.77      150.29     22.24 o 
  -1  -4  16       10.28       13.02      2.22 o 
   0  -4  16       83.44       86.02      5.16 o 
   1  -4  16      197.18      193.96      8.76 o 
   2  -4  16       43.98       43.77      3.08 o 
   3  -4  16      164.18      173.03      7.69 o 
   4  -4  16      117.16      108.15     10.91 o 
   5  -4  16        0.15       -0.69      3.11 o 
  -4  -3  16        3.01        6.30      4.85 o 
  -3  -3  16       22.06       33.31      5.51 o 
  -2  -3  16        0.30        0.70      3.10 o 
  -1  -3  16       31.20       33.41      4.15 o 
   0  -3  16       39.75       45.73      3.93 o 
   1  -3  16        9.32        9.29      1.71 o 
   2  -3  16       82.20       76.89      3.85 o 
   3  -3  16        0.43        0.43      1.17 o 
   4  -3  16       72.82       78.87      6.58 o 
   5  -3  16       17.93       18.63      4.76 o 
  -4  -2  16       23.49       24.54      7.34 o 
  -3  -2  16        5.99        8.06      3.72 o 
  -2  -2  16      202.51      215.47     12.43 o 
  -1  -2  16        1.19        1.10      2.75 o 
   0  -2  16      116.81      131.02      6.48 o 
   1  -2  16       27.40       24.33      2.39 o 
   2  -2  16       75.33       73.86      3.69 o 
   3  -2  16        7.30        6.83      1.83 o 
   4  -2  16        3.90        4.26      1.98 o 
   5  -2  16       73.04       85.76      9.02 o 
  -4  -1  16      120.93      119.70      8.02 o 
  -3  -1  16        0.08        0.52      2.35 o 
  -2  -1  16      184.95      198.29     11.26 o 
  -1  -1  16       70.96       56.38      6.79 o 
   0  -1  16       16.12       22.48      2.42 o 
   1  -1  16        2.35        1.71      1.21 o 
   2  -1  16       48.53       54.32      3.19 o 
   3  -1  16        6.99        8.37      1.58 o 
   4  -1  16       29.84       38.43      4.45 o 
   5  -1  16        1.37        1.98      2.78 o 
   6  -1  16        6.48        5.53      3.82 o 
  -4   0  16        5.34        5.18      2.95 o 
  -3   0  16       21.90       20.53      3.55 o 
  -2   0  16        0.93        2.95      2.56 o 
  -1   0  16       77.94       77.64      4.57 o 
   0   0  16      451.55      468.43     11.04 o 
   1   0  16       22.96       19.04      2.12 o 
   2   0  16      180.66      157.93      5.80 o 
   3   0  16      210.81      202.19      6.77 o 
   4   0  16       78.51       84.21      4.91 o 
   5   0  16      202.17      218.50     12.51 o 
   6   0  16       87.97      117.96     17.07 o 
  -4   1  16      114.94      115.59     10.67 o 
  -3   1  16       20.85       22.25      3.89 o 
  -2   1  16       36.21       37.24      4.28 o 
  -1   1  16       65.56       70.85      3.26 o 
   0   1  16      245.59      239.94      6.45 o 
   1   1  16        9.93        7.00      1.53 o 
   2   1  16       16.41       12.15      1.77 o 
   3   1  16        3.09        1.95      1.21 o 
   4   1  16        6.05        5.73      2.08 o 
   5   1  16        5.79        1.16      3.60 o 
   6   1  16       22.94       27.02      5.18 o 
  -4   2  16       53.88       52.97     11.54 o 
  -3   2  16       18.26       14.89      3.43 o 
  -2   2  16       26.97       19.49      4.84 o 
  -1   2  16        0.24        0.08      1.31 o 
   0   2  16       21.66       18.25      1.86 o 
   1   2  16       15.92       13.30      1.82 o 
   2   2  16       27.44       22.00      2.27 o 
   3   2  16        5.46        3.32      1.31 o 
   4   2  16        2.61        5.57      2.09 o 
   5   2  16      615.35      636.68     26.52 o 
   6   2  16       17.33       13.62      5.53 o 
  -4   3  16        0.09       -1.57      3.69 o 
  -3   3  16      118.77      130.95      7.68 o 
  -2   3  16       68.53       58.45      4.21 o 
  -1   3  16        3.09        0.99      1.31 o 
   0   3  16      539.14      524.99     12.23 o 
   1   3  16       11.38        4.88      1.41 o 
   2   3  16        0.62        0.32      1.19 o 
   3   3  16       70.09       58.11      3.27 o 
   4   3  16       53.17       33.38      7.63 o 
   5   3  16       13.16       14.50      5.95 o 
   6   3  16       50.28       60.56      7.27 o 
  -3   4  16       17.71       27.88      4.24 o 
  -2   4  16       32.19       29.85      4.18 o 
  -1   4  16       84.54       89.56      4.01 o 
   0   4  16       54.16       38.10      4.06 o 
   1   4  16       94.78       90.32      3.86 o 
   2   4  16       45.28       41.72      2.90 o 
   3   4  16       18.41       11.78      2.32 o 
   4   4  16       49.05       50.69      4.07 o 
   5   4  16        0.86        2.81      3.73 o 
   6   4  16        4.45        4.42      3.44 o 
  -3   5  16        9.43       10.24      3.45 o 
  -2   5  16       22.75       15.45      3.52 o 
  -1   5  16        2.07        2.24      1.68 o 
   0   5  16      102.51      106.61      4.13 o 
   1   5  16        2.34        3.91      1.55 o 
   2   5  16       48.75       31.68      2.68 o 
   3   5  16        5.59        4.12      1.53 o 
   4   5  16       15.60       18.00      3.08 o 
   5   5  16      116.10      126.34     19.18 o 
   6   5  16       57.16       52.55     10.67 o 
  -3   6  16        4.17        6.24      3.32 o 
  -2   6  16      169.62      179.52      9.54 o 
  -1   6  16        2.28        0.44      1.74 o 
   0   6  16        0.93       -0.22      1.41 o 
   1   6  16        9.55        7.41      1.52 o 
   2   6  16       69.29       63.10      3.41 o 
   3   6  16       54.26       49.34      3.23 o 
   4   6  16       47.19       51.78      4.43 o 
   5   6  16       32.45       28.66      5.29 o 
   6   6  16        3.88        5.73      4.58 o 
  -2   7  16       79.58       87.22     16.71 o 
  -1   7  16      180.85      173.33      9.23 o 
   0   7  16      105.90      117.32      5.66 o 
   1   7  16        2.60        5.23      2.73 o 
   2   7  16        0.19        0.96      1.40 o 
   3   7  16      439.81      444.77     15.89 o 
   4   7  16      234.14      240.02     15.75 o 
   5   7  16       31.19       35.99      9.01 o 
  -1   8  16       49.27       56.75      6.21 o 
   0   8  16      165.33      206.08     18.62 o 
   1   8  16       20.68       19.27      4.96 o 
   2   8  16       29.81       30.46      2.65 o 
   3   8  16       34.50       27.96      3.15 o 
   4   8  16        0.64        0.69      2.18 o 
   5   8  16        5.75        5.08      3.74 o 
   0   9  16       41.50       47.57      6.36 o 
   1   9  16        4.56        5.88      4.43 o 
   2   9  16      201.19      206.21     10.21 o 
   3   9  16      111.15      115.26      4.85 o 
   4   9  16        4.72        3.02      2.74 o 
  -1  -6  17       12.02       10.57      5.50 o 
   0  -6  17       64.12       72.06      5.37 o 
   1  -6  17        0.84        5.02      2.94 o 
   2  -6  17       68.40       74.98      4.26 o 
  -2  -5  17        3.02        3.78      5.00 o 
  -1  -5  17        1.78        1.05      4.39 o 
   0  -5  17       45.65       68.90      4.96 o 
   1  -5  17       65.62       78.72      5.33 o 
   2  -5  17        7.59        7.80      1.87 o 
   3  -5  17       38.00       45.72     11.22 o 
  -3  -4  17       35.61       34.38     12.44 o 
  -2  -4  17       17.62       30.45     12.19 o 
  -1  -4  17      114.64      121.22     11.84 o 
   0  -4  17        0.63        1.72      2.12 o 
   1  -4  17      153.49      156.79      6.16 o 
   2  -4  17       54.98       61.67      3.70 o 
   3  -4  17      137.17      149.35      7.51 o 
   4  -4  17       27.03       22.73      3.41 o 
  -3  -3  17       15.66       22.49      5.02 o 
  -2  -3  17        0.10        0.93      3.44 o 
  -1  -3  17        5.22        2.83      4.66 o 
   0  -3  17      154.47      167.27      7.86 o 
   1  -3  17        1.44        2.29      1.43 o 
   2  -3  17       10.24       13.03      2.10 o 
   3  -3  17      165.02      182.20      7.85 o 
   4  -3  17        1.07        1.34      2.27 o 
  -3  -2  17       15.01       19.13      4.89 o 
  -2  -2  17        0.83        3.45      3.23 o 
  -1  -2  17       21.82       26.93      6.22 o 
   0  -2  17       69.48       75.68      9.47 o 
   1  -2  17       64.61       65.59      3.59 o 
   2  -2  17        0.25        0.07      1.31 o 
   3  -2  17       12.36       11.40      1.84 o 
   4  -2  17       11.98       13.76      2.83 o 
   5  -2  17        1.66        3.07      3.48 o 
  -3  -1  17        3.37        3.59      3.01 o 
  -2  -1  17        0.07        2.59      2.67 o 
  -1  -1  17        0.48        3.52      3.18 o 
   0  -1  17      130.23      151.32      5.19 o 
   1  -1  17       10.15       12.48      1.89 o 
   2  -1  17       22.28       27.10      2.55 o 
   3  -1  17       10.99       12.15      1.76 o 
   4  -1  17      145.02      144.72     11.87 o 
   5  -1  17        6.20        9.24      3.70 o 
  -3   0  17        2.49        6.92      3.59 o 
  -2   0  17       43.90       54.60      8.89 o 
  -1   0  17        3.33        2.93      1.64 o 
   0   0  17      201.99      227.74      7.62 o 
   1   0  17       32.28       23.95      2.91 o 
   2   0  17        0.00        0.33      1.19 o 
   3   0  17       18.38       16.69      4.07 o 
   4   0  17        1.75        7.49      2.05 o 
   5   0  17       22.91       29.17      5.42 o 
  -3   1  17       57.99       65.46      9.60 o 
  -2   1  17      121.46      127.00     10.83 o 
  -1   1  17       33.37       30.13      2.45 o 
   0   1  17       11.71        6.46      1.55 o 
   1   1  17       82.52       72.17      3.74 o 
   2   1  17      144.03      144.98      5.65 o 
   3   1  17        8.37        7.90      1.56 o 
   4   1  17      181.24      186.93      7.96 o 
   5   1  17       17.49       16.23      7.21 o 
  -3   2  17       77.45       86.03      7.28 o 
  -2   2  17       55.07       53.40      4.18 o 
  -1   2  17       20.48       27.03      2.35 o 
   0   2  17       70.72       82.31      4.50 o 
   1   2  17       58.91       54.55      3.68 o 
   2   2  17      296.54      282.08      9.06 o 
   3   2  17        1.16        2.37      1.30 o 
   4   2  17      150.29      146.64     11.92 o 
   5   2  17      229.52      273.52     14.43 o 
   6   2  17        4.07        8.60      3.97 o 
  -3   3  17       20.10       20.90      5.34 o 
  -2   3  17       65.38       71.25      7.78 o 
  -1   3  17       33.65       35.29      2.77 o 
   0   3  17        0.00        1.87      1.34 o 
   1   3  17        2.86        3.26      1.40 o 
   2   3  17        9.67        5.34      1.62 o 
   3   3  17        3.69        2.25      1.42 o 
   4   3  17        0.17        2.34      2.43 o 
   5   3  17        0.50       -1.33      2.75 o 
   6   3  17       98.62      119.67      9.57 o 
  -3   4  17        0.64       -0.26      3.06 o 
  -2   4  17        1.16        3.18      2.91 o 
  -1   4  17       28.02       30.09      2.70 o 
   0   4  17        5.45        4.10      1.41 o 
   1   4  17       22.34       19.68      2.59 o 
   2   4  17      234.45      225.30      7.71 o 
   3   4  17       68.79       61.39      5.21 o 
   4   4  17       43.47       44.84      4.74 o 
   5   4  17       92.05      108.94      9.06 o 
  -2   5  17        1.60        0.73      2.84 o 
  -1   5  17       10.67       12.20      2.59 o 
   0   5  17       17.48       14.50      1.95 o 
   1   5  17       57.25       60.34      3.49 o 
   2   5  17       65.66       78.22      5.93 o 
   3   5  17       82.02       84.16      5.76 o 
   4   5  17       48.65       45.33      6.83 o 
   5   5  17       95.28      114.16     13.88 o 
  -2   6  17        0.09        0.71      2.87 o 
  -1   6  17        2.51        1.91      2.31 o 
   0   6  17        1.26        0.27      1.50 o 
   1   6  17        1.32        1.84      1.43 o 
   2   6  17      115.63      109.88      4.60 o 
   3   6  17       12.39        9.84      1.91 o 
   4   6  17        6.06        5.73      2.52 o 
   5   6  17      101.00      109.65     16.78 o 
  -1   7  17      100.10       95.59      8.02 o 
   0   7  17      120.01      143.40      6.49 o 
   1   7  17        0.16        3.84      3.51 o 
   2   7  17       86.86       99.49      4.44 o 
   3   7  17       56.61       60.49      3.51 o 
   4   7  17        5.41        3.63      2.53 o 
   0   8  17       81.80      103.04      5.33 o 
   1   8  17      141.60      151.33     12.54 o 
   2   8  17      169.83      208.83      9.06 o 
   3   8  17       48.19       58.30      4.46 o 
   4   8  17       13.29       13.17      4.70 o 
   1   9  17       86.75       79.97      7.14 o 
   2   9  17       26.91       22.24      6.29 o 
   0  -5  18       73.08       87.96      5.68 o 
   1  -5  18        0.06        1.70      1.60 o 
   2  -5  18       58.52       68.68      8.16 o 
  -1  -4  18        0.90       -1.22      4.19 o 
   0  -4  18        4.04        2.78      2.60 o 
   1  -4  18        4.27        3.32      1.63 o 
   2  -4  18      239.85      293.44      9.72 o 
   3  -4  18        2.04        1.95      1.37 o 
  -2  -3  18        2.84       10.19      3.98 o 
  -1  -3  18        4.59        1.27      4.35 o 
   0  -3  18        8.19        9.33      2.87 o 
   1  -3  18       77.21       82.37      4.36 o 
   2  -3  18       33.61       40.02      3.15 o 
   3  -3  18        3.68        3.76      1.50 o 
   4  -3  18       13.34       10.55      2.99 o 
  -2  -2  18      131.31      172.79     11.10 o 
  -1  -2  18       47.55       45.43      7.71 o 
   0  -2  18       26.97       33.59      4.91 o 
   1  -2  18        0.89        0.99      1.37 o 
   2  -2  18       46.98       40.28      3.18 o 
   3  -2  18       15.42       16.02      2.39 o 
   4  -2  18       23.65       21.71      3.42 o 
  -2  -1  18        1.11        0.45      2.58 o 
  -1  -1  18       13.27       14.09      3.88 o 
   0  -1  18       56.18       70.07      3.75 o 
   1  -1  18       18.48       23.98      3.33 o 
   2  -1  18        8.36        8.14      1.82 o 
   3  -1  18       12.74       15.37      2.17 o 
   4  -1  18        1.28        7.72      2.56 o 
  -3   0  18       22.89       27.46      6.61 o 
  -2   0  18        8.93        4.52      2.69 o 
  -1   0  18       12.56        8.99      2.04 o 
   0   0  18       10.82        3.82      1.51 o 
   1   0  18       15.36       14.79      2.09 o 
   2   0  18        5.26        7.22      1.70 o 
   3   0  18        2.08        2.36      1.45 o 
   4   0  18       12.12       10.44      2.80 o 
   5   0  18        3.49        5.53      3.26 o 
  -3   1  18       10.14        9.70      3.48 o 
  -2   1  18       18.65       20.00      4.97 o 
  -1   1  18       71.81       82.87      6.00 o 
   0   1  18        0.92        2.05      1.35 o 
   1   1  18       83.13       79.76      4.03 o 
   2   1  18       29.11       43.71      3.22 o 
   3   1  18       13.92       10.30      1.83 o 
   4   1  18        3.12        4.66      2.25 o 
   5   1  18       12.23       15.14      4.37 o 
  -2   2  18       43.86       48.20      5.87 o 
  -1   2  18       33.78       46.16      3.43 o 
   0   2  18       12.60       10.94      1.76 o 
   1   2  18        2.62        3.82      1.55 o 
   2   2  18       58.87       43.61      3.17 o 
   3   2  18       20.12       15.66      2.06 o 
   4   2  18       53.32       54.62      8.66 o 
   5   2  18        3.77        6.37      3.96 o 
  -2   3  18        3.39        4.41      3.20 o 
  -1   3  18      181.25      197.16     13.30 o 
   0   3  18        0.93        1.67      1.36 o 
   1   3  18       10.69       13.52      1.99 o 
   2   3  18        4.33        6.71      1.70 o 
   3   3  18        0.82        0.50      1.38 o 
   4   3  18      348.16      334.96     13.67 o 
   5   3  18       30.72       37.87      6.08 o 
  -2   4  18       19.44       19.82      4.04 o 
  -1   4  18      221.95      227.66     21.24 o 
   0   4  18        5.46        5.59      1.63 o 
   1   4  18       28.59       34.84      2.89 o 
   2   4  18        3.17        0.31      1.40 o 
   3   4  18       16.59       16.26      2.18 o 
   4   4  18       29.83       27.16      8.75 o 
   5   4  18        5.29        8.36      3.85 o 
  -2   5  18        6.22        2.74      3.14 o 
  -1   5  18       48.15       49.75      5.70 o 
   0   5  18        0.63        0.16      1.59 o 
   1   5  18        1.26        2.36      1.45 o 
   2   5  18        1.08        0.03      1.33 o 
   3   5  18       28.55       22.48      2.42 o 
   4   5  18       83.59       72.81      5.55 o 
   5   5  18        0.00       -1.90      3.10 o 
  -1   6  18        2.38        0.62      2.49 o 
   0   6  18       29.41       35.52      3.21 o 
   1   6  18        0.92        1.21      1.50 o 
   2   6  18       11.88       11.39      1.97 o 
   3   6  18       64.82       78.95      4.34 o 
   4   6  18      127.28      136.03      7.74 o 
   0   7  18        5.84        1.99      1.68 o 
   1   7  18        6.13        6.07      2.51 o 
   2   7  18        6.81        7.09      1.81 o 
   3   7  18       19.97       22.75      2.77 o 
   2   8  18      138.89      160.78     21.52 o 
  -1  -3  19       61.24       73.04     10.18 o 
   0  -3  19        2.34        3.59      1.66 o 
   1  -3  19       67.36       84.28      4.41 o 
   2  -3  19        0.42        0.20      1.59 o 
  -1  -2  19      124.64      144.48     13.13 o 
   0  -2  19        0.00        0.41      1.51 o 
   1  -2  19        0.02       -0.69      1.52 o 
   2  -2  19       17.38       19.20      2.72 o 
   3  -2  19       12.11        8.70      1.76 o 
  -1  -1  19        0.06       -0.83      2.45 o 
   0  -1  19      260.74      365.30     11.34 o 
   1  -1  19        6.61        6.07      1.79 o 
   2  -1  19       69.34       80.71      6.52 o 
   3  -1  19        2.16        0.50      1.40 o 
  -2   0  19       47.89       51.05      9.73 o 
  -1   0  19       45.98       49.02      4.59 o 
   0   0  19        1.21        1.00      1.51 o 
   1   0  19        9.18        8.94      3.49 o 
   2   0  19      205.89      257.96     11.02 o 
   3   0  19       14.84       14.96      2.98 o 
   4   0  19        0.43        1.84      3.81 o 
  -2   1  19       11.09        8.20      2.60 o 
  -1   1  19       22.36       23.02      3.47 o 
   0   1  19       28.17       26.72      2.55 o 
   1   1  19       15.65       19.27      2.41 o 
   2   1  19       11.74        4.11      1.71 o 
   3   1  19        2.87        1.38      1.61 o 
   4   1  19        0.02        1.66      2.74 o 
  -2   2  19        4.30        4.28      2.35 o 
  -1   2  19        0.03        0.38      2.04 o 
   0   2  19      118.07      142.70      6.88 o 
   1   2  19       93.25      107.93      4.88 o 
   2   2  19        0.29        0.06      1.39 o 
   3   2  19      139.81      150.50      5.99 o 
   4   2  19       30.43       40.29      4.45 o 
  -1   3  19       67.62       70.85      6.25 o 
   0   3  19      135.99      153.52      5.91 o 
   1   3  19        0.92        0.08      1.51 o 
   2   3  19       13.62       13.36      2.15 o 
   3   3  19        5.80        7.33      1.74 o 
   4   3  19        0.09        2.72      2.32 o 
  -1   4  19        1.62        1.16      2.60 o 
   0   4  19       22.79       32.78      2.80 o 
   1   4  19      172.12      185.36      6.91 o 
   2   4  19       24.55       18.21      2.35 o 
   3   4  19        6.68        4.79      1.72 o 
   4   4  19        0.03       -0.26      2.38 o 
   0   5  19        0.04        1.20      1.63 o 
   1   5  19      350.87      409.37     12.52 o 
   2   5  19        5.28        2.58      1.67 o 
   3   5  19       73.15       91.90      4.53 o 
   0   6  19        0.22       -0.16      1.56 o 
   1   6  19        1.34        1.54      1.84 o 
   2   6  19       20.68       20.77      2.51 o 
   3   6  19        1.65        1.14      1.64 o 
   0  -1  20       21.63       37.70      3.10 o 
   1  -1  20      138.59      182.54      7.01 o 
   2  -1  20        7.21       11.53      2.08 o 
   0   0  20      186.95      242.72      8.34 o 
   1   0  20       23.87       28.19      2.92 o 
   2   0  20      136.47      184.80      7.08 o 
   0   1  20       18.54       27.05      2.66 o 
   1   1  20      148.82      189.22     11.01 o 
   2   1  20        0.11       -1.21      1.51 o 
   3   1  20        3.44        3.43      1.73 o 
   0   2  20       81.64       92.35      4.44 o 
   1   2  20        0.00        1.68      1.69 o 
   2   2  20        0.75        0.43      1.54 o 
   3   2  20       10.50       11.18      2.08 o 
   0   3  20       23.87       27.07      2.63 o 
   1   3  20       27.21       24.62      4.11 o 
   2   3  20      168.52      204.07      7.53 o 
   3   3  20        0.01        0.44      1.59 o 
   1   4  20       24.83       21.42      2.59 o 
   2   4  20        5.44        4.20      1.78 o 
                                                 
